# Supplementary material for: (4-Hydr­oxy-1,1-dioxo-2H-1,2-benzothia­zin-3-yl)(3-methoxy­phen­yl)methanone
Source: Acta Crystallogr Sect E Struct Rep Online. 2010 Apr 2;66(Pt 5):o1021. doi: 10.1107/S1600536810011827 (PMC2979156; doi:10.1107/S1600536810011827)
Supplement: Supplementary file 2 [file e-66-o1021-Isup2.hkl]

#
# h,k,l, Fc-squared, Fo-squared, sigma(Fo-squared) and status flag
#
data_I
_shelx_title ' Compound X'
_shelx_refln_list_code          4
_shelx_F_calc_maximum      127.77
_exptl_crystal_F_000       688.00
_reflns_d_resolution_high  0.7693
 
loop_
 _symmetry_equiv_pos_as_xyz
 'x, y, z'
 '-x, y+1/2, -z+1/2'
 '-x, -y, -z'
 'x, -y-1/2, z-1/2'
 
_cell_length_a     8.1866
_cell_length_b     7.2431
_cell_length_c    25.2452
_cell_angle_alpha  90.000
_cell_angle_beta   95.587
_cell_angle_gamma  90.000
 
_shelx_F_squared_multiplier     1.000
 
loop_
 _refln_index_h
 _refln_index_k
 _refln_index_l
 _refln_F_squared_calc
 _refln_F_squared_meas
 _refln_F_squared_sigma
 _refln_observed_status
   3   0   0      438.44      372.51      7.23 o
   4   0   0      427.30      443.14      8.42 o
   5   0   0      113.70      111.57      2.64 o
   6   0   0      580.50      586.88     11.50 o
   7   0   0     4295.19     4320.04    139.68 o
  10   0   0       72.80       77.44      7.70 o
   1   1   0     4006.94     3729.13     99.01 o
   2   1   0       15.18        6.73      0.48 o
   3   1   0       74.02       86.04      3.38 o
   4   1   0      776.12      748.88     10.00 o
   5   1   0        4.29        1.08      0.26 o
   6   1   0      276.57      266.56      4.38 o
   7   1   0      120.21      116.44      7.52 o
   8   1   0       10.15       12.78      2.50 o
  10   1   0        0.54        4.52      2.34 o
   0   2   0     8300.95     7592.29    117.64 o
   1   2   0     4341.84     4179.97     54.93 o
   2   2   0        8.81        4.68      0.23 o
   3   2   0        4.86       17.54      3.13 o
   4   2   0        0.26        0.98      0.32 o
   5   2   0       54.58       45.34      1.36 o
   6   2   0      670.94      681.12     19.20 o
   7   2   0        9.07        8.89      1.28 o
   8   2   0        0.03        3.41      1.16 o
   9   2   0        9.21        8.78      2.38 o
  10   2   0       17.28       28.16      8.26 o
   1   3   0     1101.90     1048.13     21.92 o
   2   3   0      167.79      160.55      2.16 o
   3   3   0        5.48        6.99      0.63 o
   4   3   0       32.58       27.51      2.27 o
   5   3   0        0.06       -0.26      0.77 o
   6   3   0       52.70       53.53      2.70 o
   7   3   0       47.61       37.26      6.45 o
   8   3   0        8.14        4.36      1.25 o
   9   3   0        0.97        3.91      1.88 o
  10   3   0        4.27       15.50      4.53 o
   0   4   0      660.93      595.17      9.09 o
   1   4   0      303.25      302.91     22.11 o
   2   4   0       66.30       70.46      1.33 o
   3   4   0       26.68       34.66      0.89 o
   4   4   0       31.59       28.89      0.81 o
   5   4   0       14.94       12.83      1.40 o
   6   4   0      198.27      190.79      6.56 o
   7   4   0        2.92        1.92      1.25 o
   8   4   0        2.44        5.00      1.56 o
   9   4   0        0.22       -1.66      1.11 o
   1   5   0      374.34      355.92     14.83 o
   2   5   0        4.19        2.17      0.48 o
   3   5   0      303.52      320.89      6.77 o
   4   5   0        0.34        2.17      0.63 o
   5   5   0        2.63        2.64      1.09 o
   6   5   0        2.47        2.64      0.94 o
   7   5   0        4.01        3.44      4.61 o
   8   5   0        0.07        2.00      1.88 o
   0   6   0       46.85       58.52      2.48 o
   1   6   0       10.49       14.41      1.08 o
   2   6   0      119.85      121.21     14.06 o
   3   6   0       22.38       23.41      2.84 o
   4   6   0       19.80       17.38      1.19 o
   5   6   0       20.77       25.63      2.66 o
   6   6   0        3.53        4.65      1.73 o
   7   6   0        6.46       15.54      1.89 o
   8   6   0       12.34       10.71      1.71 o
   1   7   0        0.41        1.25      0.95 o
   2   7   0        4.90        6.18      1.47 o
   3   7   0       23.47       19.50      1.64 o
   4   7   0        3.87        9.01      4.54 o
   5   7   0        9.03       16.30      5.29 o
   6   7   0       32.67       37.86      2.95 o
   7   7   0       11.46        9.21      2.55 o
   0   8   0        1.41        0.78      1.27 o
   1   8   0        0.01        1.08      1.63 o
   2   8   0        6.61       11.06      1.91 o
   3   8   0       12.41       14.56      4.21 o
   4   8   0        1.11        0.48      4.29 o
   5   8   0        5.74       14.75      4.14 o
   1   9   0        0.13        1.89      1.72 o
   2   9   0        2.44        5.59      3.44 o
   3   9   0        0.71       -2.54      1.69 o
 -10   1   1        0.48        0.31      3.45 o
  -9   1   1       73.25       69.33      5.06 o
  -8   1   1        0.00       10.64      2.36 o
  -7   1   1        5.40        7.27      1.81 o
  -6   1   1        6.01        4.71      0.51 o
  -5   1   1       14.57       10.34      0.94 o
  -4   1   1     1764.23     1703.74     27.00 o
  -3   1   1      148.79      117.96      6.14 o
  -2   1   1        0.48        1.51      0.78 o
  -1   1   1       22.30       23.56      0.60 o
   0   1   1      768.58      749.93      9.23 o
   1   1   1     4753.88     4535.82     75.93 o
   2   1   1     3401.98     3314.85     72.78 o
   3   1   1       71.53       70.88      3.59 o
   4   1   1       91.87       75.95      2.97 o
   5   1   1      679.42      636.04      7.57 o
   6   1   1      198.36      201.60      3.58 o
   7   1   1      136.64      116.59      2.98 o
   8   1   1        0.14        5.47      2.05 o
   9   1   1       53.03       49.00      5.08 o
  10   1   1        6.10        3.91      5.16 o
 -10   2   1        3.81        9.84      3.30 o
  -9   2   1       77.64       93.61      4.36 o
  -8   2   1        2.58        3.75      2.26 o
  -7   2   1     1358.20     1410.81     68.21 o
  -6   2   1     1888.75     1980.37     36.72 o
  -5   2   1        0.55        3.54      1.95 o
  -4   2   1      760.48      820.70     39.29 o
  -3   2   1      176.11      163.28      3.11 o
  -2   2   1        0.46        0.31      0.22 o
  -1   2   1      527.28      523.70     20.27 o
   1   2   1    13955.78    13580.99    219.40 o
   2   2   1     1986.69     1893.68     48.28 o
   3   2   1      535.20      571.47      8.09 o
   4   2   1      676.41      622.77     10.58 o
   5   2   1      152.17      166.18      2.71 o
   6   2   1       62.74       61.19      3.13 o
   7   2   1      325.59      326.25      6.82 o
   8   2   1      376.84      391.11     15.90 o
   9   2   1       10.42       11.57      3.61 o
  10   2   1        6.26        4.10      2.14 o
 -10   3   1       87.05       91.69      7.91 o
  -9   3   1        0.01       -2.03      1.39 o
  -8   3   1        0.44        2.40      3.90 o
  -7   3   1       30.00       36.90      6.81 o
  -6   3   1      103.66      114.01      3.07 o
  -5   3   1      901.85      845.41     16.72 o
  -4   3   1        5.67        2.81      0.92 o
  -3   3   1       91.52       83.11      5.44 o
  -2   3   1      244.25      245.08      5.27 o
  -1   3   1      429.06      480.24      5.14 o
   0   3   1      191.76      201.87      5.86 o
   1   3   1      362.49      380.46      5.82 o
   2   3   1     1968.43     1973.79     28.80 o
   3   3   1      888.36      926.42     11.48 o
   4   3   1      388.14      398.38      6.86 o
   5   3   1      141.21      127.85      9.69 o
   6   3   1      488.92      473.38     11.34 o
   7   3   1       28.58       20.81      2.05 o
   8   3   1      100.33      119.09      4.09 o
   9   3   1        0.49        0.16      2.80 o
  10   3   1        0.03        2.25      2.36 o
  -9   4   1       19.48       16.41      1.92 o
  -8   4   1       46.27       51.49      2.69 o
  -7   4   1        5.04        9.60      2.59 o
  -6   4   1      365.02      367.50     21.40 o
  -5   4   1      123.85      118.54      4.63 o
  -4   4   1      236.67      252.03      4.77 o
  -3   4   1       84.76       78.99      1.56 o
  -2   4   1      148.38      155.95      2.81 o
  -1   4   1       24.14       29.96      2.19 o
   0   4   1       94.64      111.69      1.80 o
   1   4   1      134.97      163.53      2.56 o
   2   4   1      309.63      315.94      4.84 o
   3   4   1       58.20       68.70      2.36 o
   4   4   1      707.54      683.89     33.74 o
   5   4   1      281.23      250.94     18.23 o
   6   4   1      192.96      199.89      6.72 o
   7   4   1      178.09      178.44      4.48 o
   8   4   1        9.55        3.91      1.58 o
   9   4   1       60.97       52.48      8.27 o
  -9   5   1        7.47       17.92      7.81 o
  -8   5   1       14.41       17.02      2.17 o
  -7   5   1        6.29        6.56      1.41 o
  -6   5   1        1.12        1.41      1.09 o
  -5   5   1        0.03        1.89      0.80 o
  -4   5   1      150.35      169.27     11.62 o
  -3   5   1        1.93        3.87      1.24 o
  -2   5   1       67.86       73.13      2.01 o
  -1   5   1       80.58       64.69      2.38 o
   0   5   1      286.14      294.85     14.12 o
   1   5   1      896.35      988.99     15.81 o
   2   5   1      103.85      119.91      2.19 o
   3   5   1      233.44      243.00      6.68 o
   4   5   1        0.28        1.41      0.63 o
   5   5   1      258.78      239.80     28.15 o
   6   5   1       97.80       92.65      4.33 o
   7   5   1        0.48        3.90      1.50 o
   8   5   1        3.80        4.11      1.33 o
  -8   6   1        4.53        5.47      1.69 o
  -7   6   1        3.29        4.99      1.77 o
  -6   6   1        0.29        2.05      3.91 o
  -5   6   1       22.61       16.20      1.41 o
  -4   6   1       28.78       26.52      2.06 o
  -3   6   1       10.05       16.27      4.09 o
  -2   6   1       17.06       18.77      1.02 o
  -1   6   1        0.05        0.00      1.02 o
   0   6   1       24.59       27.79      2.23 o
   1   6   1       10.53       19.25      1.01 o
   2   6   1      302.61      320.86     22.48 o
   3   6   1       44.14       41.59      2.67 o
   4   6   1       23.79       18.59      1.72 o
   5   6   1       25.23       24.51      2.08 o
   6   6   1        9.08       14.87      6.63 o
   7   6   1       12.07        6.33      1.56 o
   8   6   1        5.81       10.72      3.12 o
  -7   7   1        0.13       -2.26      1.87 o
  -6   7   1        6.56        1.38      1.37 o
  -5   7   1       10.49       16.97      5.05 o
  -4   7   1       57.39       60.27      9.67 o
  -3   7   1       10.99       10.58      1.12 o
  -2   7   1       45.56       51.30      1.97 o
  -1   7   1       32.03       35.44      3.75 o
   0   7   1        1.82        3.61      0.95 o
   1   7   1       24.74       19.32      3.30 o
   2   7   1       11.81       11.39      1.09 o
   3   7   1       64.12       74.94      8.36 o
   4   7   1        3.89        4.38      1.63 o
   5   7   1       29.46       29.95      7.19 o
   6   7   1       18.89       15.58      3.81 o
   7   7   1        6.26        8.49      5.30 o
  -5   8   1        0.92        4.63      1.86 o
  -4   8   1        0.12       -0.85      1.16 o
  -3   8   1       12.90        6.58      1.49 o
  -2   8   1       17.69       21.43     10.27 o
  -1   8   1        1.61        4.90      2.37 o
   0   8   1        4.10        2.64      0.94 o
   1   8   1        1.47        3.94      2.26 o
   2   8   1       11.05       16.71      3.39 o
   3   8   1        0.30        5.77      2.34 o
   4   8   1        4.04        9.11      5.25 o
   5   8   1        7.44        5.64      1.48 o
  -3   9   1        4.03        0.13      2.41 o
  -2   9   1        0.00        6.00      3.28 o
  -1   9   1       14.81       10.00      1.58 o
   0   9   1        1.18        5.47      1.58 o
   1   9   1       10.94       13.59      1.84 o
   2   9   1        2.58       -1.03      2.10 o
   3   9   1        0.04       -1.72      2.20 o
  -7   0   2     2661.90     2683.40     51.80 o
  -6   0   2     1890.01     1925.13     36.21 o
  -5   0   2      715.27      710.93     14.00 o
  -4   0   2     3401.04     3247.77     59.85 o
  -3   0   2     2971.41     3015.56     42.57 o
  -2   0   2     6506.05     5721.38     79.43 o
   1   0   2     2889.24     2583.34     57.18 o
   2   0   2     1773.38     1517.20     28.24 o
   3   0   2        2.66        1.23      0.95 o
   4   0   2       45.69       29.16      1.34 o
   5   0   2      192.21      183.62      4.06 o
   6   0   2     1264.71     1268.33     24.92 o
   7   0   2        3.79        3.91      1.09 o
  10   0   2       10.84       21.05      4.02 o
 -10   1   2       83.72       88.36      7.75 o
  -9   1   2        5.68       17.42      8.20 o
  -8   1   2       94.84       74.83      3.45 o
  -7   1   2      237.94      228.78      5.30 o
  -6   1   2     2949.34     2851.53     39.39 o
  -5   1   2      777.69      734.12     10.06 o
  -4   1   2        5.25        3.61      0.48 o
  -3   1   2      228.39      191.74      2.56 o
  -2   1   2     3137.12     2958.33     50.95 o
  -1   1   2     4343.73     3945.98     54.79 o
   1   1   2     7326.86     6918.25     80.22 o
   2   1   2        2.27        9.84      0.47 o
   3   1   2       46.72       35.19      0.76 o
   4   1   2        6.61       13.49      1.78 o
   5   1   2        1.97        2.31      0.29 o
   6   1   2      363.08      357.46      6.51 o
   7   1   2       15.53       15.16      1.55 o
   8   1   2       64.71       70.57      5.25 o
   9   1   2       40.31       39.06      5.16 o
  10   1   2       55.45       57.62      5.03 o
 -10   2   2       16.73        8.27      2.80 o
  -9   2   2       30.50       35.41      3.13 o
  -8   2   2        0.04       -0.78      2.57 o
  -7   2   2       56.97       51.49      2.33 o
  -6   2   2       57.77       58.52      2.48 o
  -5   2   2      308.42      283.73     11.88 o
  -4   2   2      409.12      389.52      9.81 o
  -3   2   2        1.57        5.04      0.61 o
  -2   2   2      917.13      850.30     14.91 o
  -1   2   2       39.59       77.73      4.27 o
   1   2   2       10.41       18.61      0.49 o
   2   2   2       57.40       69.50      1.25 o
   3   2   2     1110.07     1322.62     34.37 o
   4   2   2       85.78       74.40      2.38 o
   5   2   2      238.82      215.48      2.99 o
   6   2   2       90.79      102.98     11.27 o
   7   2   2     1367.29     1454.32     26.10 o
   8   2   2        2.81        5.98      1.22 o
   9   2   2      194.15      225.76      8.64 o
  10   2   2       22.54       27.69      4.73 o
 -10   3   2        8.81        7.95      8.81 o
  -9   3   2        0.01        6.38      1.70 o
  -8   3   2       69.87       66.80      2.94 o
  -7   3   2        6.15        7.48      1.66 o
  -6   3   2      587.36      595.93     10.67 o
  -5   3   2      139.42      114.83      5.13 o
  -4   3   2      315.93      332.07     27.01 o
  -3   3   2       94.30       86.60      4.11 o
  -2   3   2      152.01      160.05      2.35 o
  -1   3   2       56.75       60.69      2.25 o
   0   3   2      914.73      940.62     19.24 o
   1   3   2     2291.17     2291.00     92.25 o
   2   3   2      128.45      117.26      2.16 o
   3   3   2      482.28      544.32     11.34 o
   4   3   2       15.07       17.10      0.47 o
   5   3   2       24.82       20.81      2.27 o
   6   3   2        0.06        0.91      0.93 o
   7   3   2        0.02        1.41      1.39 o
   8   3   2       19.83       13.59      2.22 o
   9   3   2       26.76       25.58      3.84 o
  -9   4   2       21.75       19.92      1.77 o
  -8   4   2       28.75       26.39      2.19 o
  -7   4   2       61.33       58.19      2.48 o
  -6   4   2      384.93      369.36      8.88 o
  -5   4   2      178.83      175.90      4.64 o
  -4   4   2       57.96       67.16      2.38 o
  -3   4   2      103.56       99.38      1.83 o
  -2   4   2      264.38      308.02      4.83 o
  -1   4   2       59.13       63.87      5.52 o
   0   4   2     1169.58     1234.80     30.01 o
   1   4   2     2857.16     3092.30     43.64 o
   2   4   2     1115.15     1197.55     23.97 o
   3   4   2       34.80       46.23      1.45 o
   4   4   2       84.17       98.83      1.98 o
   5   4   2        9.63       14.62      2.02 o
   6   4   2       11.77       10.49      1.53 o
   7   4   2       25.50       21.86      1.88 o
   8   4   2      115.38       95.80      5.39 o
   9   4   2      131.97      157.82      6.28 o
  -9   5   2        0.16       -1.97      1.31 o
  -8   5   2       30.34       32.35      2.56 o
  -7   5   2        0.09        1.23      0.95 o
  -6   5   2       41.20       43.47      8.75 o
  -5   5   2      122.63      124.34      3.91 o
  -4   5   2       33.16       33.55      3.28 o
  -3   5   2      101.78       85.66      3.88 o
  -2   5   2       26.26       26.58      5.49 o
  -1   5   2        0.08        1.51      2.97 o
   0   5   2      105.55       98.23      1.61 o
   1   5   2       23.74       32.99      2.65 o
   2   5   2        0.02        2.81      0.57 o
   3   5   2       83.77       80.11      1.80 o
   4   5   2        3.66        7.02      0.80 o
   5   5   2      194.47      216.33     18.88 o
   6   5   2       12.58       12.84      4.17 o
   7   5   2       13.74       21.75      5.68 o
   8   5   2        3.61        3.15      4.46 o
  -8   6   2       10.66       19.93      2.01 o
  -7   6   2       11.77       13.63      5.56 o
  -6   6   2       16.32       21.35      8.44 o
  -5   6   2       45.47       32.49      1.86 o
  -4   6   2        0.93        0.63      1.56 o
  -3   6   2       11.32       11.74      0.77 o
  -2   6   2        0.97        2.57      1.34 o
  -1   6   2        0.22        1.73      0.70 o
   0   6   2        6.09        8.25      0.73 o
   1   6   2       60.74       57.58      3.42 o
   2   6   2      129.53      121.84      2.77 o
   3   6   2      364.19      370.45     29.92 o
   4   6   2       42.66       36.65      1.75 o
   5   6   2       22.21       15.93      1.89 o
   6   6   2      119.46      116.55      4.48 o
   7   6   2        7.38        9.02      5.07 o
   8   6   2       10.43       10.98      3.38 o
  -7   7   2        0.59       -2.32      1.55 o
  -6   7   2        0.36        6.66      4.47 o
  -5   7   2        0.25        2.36      5.62 o
  -4   7   2        0.65        0.47      1.56 o
  -3   7   2        1.64        4.67      1.08 o
  -2   7   2        2.68        4.33      0.85 o
  -1   7   2       66.97       65.35      4.53 o
   0   7   2       46.38       45.39      1.69 o
   1   7   2       14.69       15.65      0.99 o
   2   7   2       66.98       65.43      2.04 o
   3   7   2        2.01        3.03      0.95 o
   4   7   2       28.02       26.43      6.11 o
   5   7   2       25.12       32.17      4.45 o
   6   7   2       22.75       31.16      6.16 o
  -5   8   2        1.21        5.94      3.36 o
  -4   8   2       16.84       20.89      2.46 o
  -3   8   2        2.44       -0.40      1.36 o
  -2   8   2        9.27       16.69      3.14 o
  -1   8   2        0.48        0.51      3.04 o
   0   8   2        6.68        8.92      1.27 o
   1   8   2        0.34        0.74      3.83 o
   2   8   2        0.46        4.38      2.90 o
   3   8   2        0.02        2.00      1.34 o
   4   8   2        3.39        6.11      6.04 o
   5   8   2        3.27        9.84      2.25 o
  -3   9   2        1.73        5.42      4.93 o
  -2   9   2       10.15        7.12      1.80 o
  -1   9   2        0.30        5.00      1.91 o
   0   9   2        5.05        5.47      1.41 o
   1   9   2        0.71        2.81      1.42 o
   2   9   2        5.28        4.84      2.36 o
 -10   1   3        0.00       11.22      2.57 o
  -9   1   3        4.96        6.73      3.05 o
  -8   1   3       20.89       22.45      1.80 o
  -7   1   3        8.67       11.73      2.91 o
  -6   1   3      681.60      643.38     10.76 o
  -5   1   3        8.54        9.40      1.02 o
  -4   1   3       12.92       17.45      0.52 o
  -3   1   3      172.93      161.48      2.22 o
  -2   1   3      220.27      240.56      8.32 o
  -1   1   3     2541.16     2472.18    131.98 o
   0   1   3        6.55        8.11      0.58 o
   1   1   3      191.82      181.27      6.72 o
   2   1   3     3728.82     3531.51     41.39 o
   3   1   3     1320.82     1375.08     35.45 o
   4   1   3     1585.91     1613.24     28.12 o
   5   1   3       61.36       56.12      3.34 o
   6   1   3       70.16       67.65      1.67 o
   7   1   3       67.18       66.29      7.06 o
   8   1   3       34.63       38.87      4.34 o
   9   1   3        2.05       11.39      3.72 o
  10   1   3        9.78       16.12      4.47 o
 -10   2   3       32.41       27.56      4.06 o
  -9   2   3        8.00       17.53      2.30 o
  -8   2   3       12.62       10.14      4.13 o
  -7   2   3      234.73      247.69      5.91 o
  -6   2   3      790.59      790.22     32.46 o
  -5   2   3      130.52      101.29      4.46 o
  -4   2   3      362.71      383.06      7.62 o
  -3   2   3      392.16      365.33      7.22 o
  -2   2   3      260.86      249.13      3.10 o
  -1   2   3     1041.79     1078.10     19.74 o
   0   2   3      344.53      306.21      4.10 o
   1   2   3     5672.13     5610.16     87.01 o
   2   2   3     1410.03     1454.18     35.87 o
   3   2   3      480.75      461.50      8.56 o
   4   2   3       15.56       18.18      1.90 o
   5   2   3      188.32      171.27      8.38 o
   6   2   3      133.71      139.79      9.27 o
   7   2   3       10.05        7.16      1.41 o
   8   2   3      380.92      436.31      9.92 o
   9   2   3      118.61      145.82      6.34 o
  10   2   3        1.01       14.25      4.06 o
 -10   3   3        1.28       -2.48      2.02 o
  -9   3   3       47.10       51.25      5.19 o
  -8   3   3        2.49        1.38      4.69 o
  -7   3   3      108.60      103.02      3.81 o
  -6   3   3      828.00      797.41     16.24 o
  -5   3   3      981.84      994.24     58.20 o
  -4   3   3     1263.39     1295.65     50.28 o
  -3   3   3      299.92      303.70      9.91 o
  -2   3   3      330.88      300.98      4.42 o
  -1   3   3      256.01      217.45      6.68 o
   0   3   3      496.08      509.86     12.77 o
   1   3   3       36.46       50.52      2.11 o
   2   3   3      909.10     1036.19     50.40 o
   3   3   3      138.03      145.16      2.09 o
   4   3   3       64.33       44.14      3.45 o
   5   3   3       57.95       59.55      5.28 o
   6   3   3       57.54       56.99      3.91 o
   7   3   3       13.66       16.70      2.05 o
   8   3   3       12.49       13.10      3.28 o
   9   3   3      135.40      163.09     22.34 o
  -9   4   3       17.01       17.72      6.59 o
  -8   4   3        0.61       -1.45      1.48 o
  -7   4   3       34.41       30.75      2.10 o
  -6   4   3       62.07       36.79      2.70 o
  -5   4   3       47.75       44.22      2.66 o
  -4   4   3       16.78       17.29      2.05 o
  -3   4   3      195.98      201.69      3.57 o
  -2   4   3      198.59      188.74      3.98 o
  -1   4   3      410.21      417.28      7.12 o
   0   4   3     4796.09     4842.55     57.19 o
   1   4   3     1849.98     2099.56    142.01 o
   2   4   3     1517.27     1460.35     17.74 o
   3   4   3     1289.99     1234.55     36.84 o
   4   4   3        0.42        1.36      0.44 o
   6   4   3      171.28      182.26      5.06 o
   7   4   3       90.37       92.65      3.61 o
   8   4   3        0.29        2.17      1.41 o
   9   4   3       78.19       78.99      4.00 o
  -9   5   3        0.24        1.11      1.42 o
  -8   5   3       30.23       26.52      1.94 o
  -7   5   3        0.08        0.47      1.09 o
  -6   5   3      293.27      275.48      6.56 o
  -5   5   3        6.52        5.77      1.08 o
  -4   5   3      499.84      516.38      8.69 o
  -3   5   3      301.00      307.95      4.89 o
  -2   5   3      124.03      123.69     13.10 o
  -1   5   3      202.85      210.00      3.06 o
   0   5   3       47.51       39.88      1.41 o
   1   5   3       16.16       16.02      2.51 o
   2   5   3      357.72      355.39      8.55 o
   3   5   3       19.23       25.13      0.88 o
   4   5   3      156.57      163.85      3.20 o
   5   5   3       11.15        7.36      1.08 o
   6   5   3       57.48       47.43      3.77 o
   7   5   3        6.10        4.47      3.05 o
   8   5   3       33.58       32.71      6.98 o
  -8   6   3        2.50        4.95      3.76 o
  -7   6   3        7.16       11.39      2.03 o
  -6   6   3       20.69       15.65      1.42 o
  -5   6   3      177.49      200.59      5.67 o
  -4   6   3       85.24       75.31     12.09 o
  -3   6   3       14.88       10.07      3.05 o
  -2   6   3       63.11       63.94      2.65 o
  -1   6   3       10.56       14.20      4.07 o
   0   6   3      301.74      337.95      9.38 o
   1   6   3      152.84      165.00      3.25 o
   2   6   3       90.24       89.44      1.97 o
   3   6   3       20.82       19.85      2.43 o
   4   6   3       27.00       28.37      1.72 o
   5   6   3        1.48       -1.86      1.33 o
   6   6   3        9.48        5.79      1.61 o
   7   6   3       21.22       21.76      5.05 o
   8   6   3       11.09       14.13      3.45 o
  -7   7   3        1.07        1.74      4.75 o
  -6   7   3        5.41        8.78      1.37 o
  -5   7   3        5.34       10.50      2.55 o
  -4   7   3        3.35        8.34      3.44 o
  -3   7   3        0.72        4.67      1.25 o
  -2   7   3       32.58       33.08      4.80 o
  -1   7   3        3.37        7.00      2.68 o
   0   7   3        3.19        2.97      0.95 o
   1   7   3       45.10       57.99      1.75 o
   2   7   3       17.63       16.29      4.50 o
   3   7   3        2.75        2.00      0.96 o
   4   7   3        0.10       -0.46      3.37 o
   5   7   3       25.34       25.95      2.35 o
   6   7   3        3.35        1.11      2.05 o
  -5   8   3        1.99        7.60      4.21 o
  -4   8   3       15.47       19.87      5.06 o
  -3   8   3        0.49        0.44      1.49 o
  -2   8   3        8.72       10.89      6.48 o
  -1   8   3       14.82       15.67      1.71 o
   0   8   3        4.84        2.17      1.11 o
   1   8   3        4.10       10.39      3.35 o
   2   8   3        6.10        1.48      1.00 o
   3   8   3       10.93       15.30      2.22 o
   4   8   3        2.19        2.03      5.22 o
   5   8   3        2.29        4.77      3.12 o
  -3   9   3        3.16        5.77      2.52 o
  -2   9   3        0.04        1.34      2.57 o
  -1   9   3        2.48        2.81      1.25 o
   0   9   3        0.00        1.11      1.11 o
   1   9   3        3.07        7.98      1.55 o
   2   9   3        0.01        0.31      1.58 o
 -10   0   4       45.81       39.22      5.64 o
  -8   0   4       65.51       73.75      4.94 o
  -7   0   4        2.44        3.91      0.80 o
  -6   0   4       24.45       21.05      1.14 o
  -5   0   4      152.42      129.12      2.84 o
  -4   0   4      140.28      162.88      2.88 o
  -3   0   4     2631.46     2445.44     34.61 o
  -2   0   4     6355.53     5710.03     88.79 o
  -1   0   4     1582.86     1521.09     24.38 o
   0   0   4     1762.20     1786.23     32.75 o
   1   0   4     7398.19     6614.15    117.93 o
   2   0   4     9280.62     8630.92    134.71 o
   3   0   4      587.09      751.48     17.81 o
   4   0   4      331.83      385.65     14.24 o
   5   0   4       11.91        7.02      0.92 o
   6   0   4       85.89       71.41      2.75 o
   7   0   4      658.67      623.16     15.59 o
   8   0   4      261.44      243.76     11.31 o
  10   0   4        0.10       -0.16      2.06 o
 -10   1   4       90.12      107.36     13.55 o
  -9   1   4       54.34       75.04      6.28 o
  -8   1   4      183.93      182.73     22.28 o
  -7   1   4       74.86       62.21      9.77 o
  -6   1   4      131.91      135.22      2.62 o
  -5   1   4       19.29       27.87      0.76 o
  -4   1   4      588.71      601.44      7.22 o
  -3   1   4     1833.73     1981.28     31.13 o
  -2   1   4     2046.65     1873.46     34.71 o
  -1   1   4     5690.30     5246.72     51.75 o
   0   1   4     2213.01     2228.07     31.87 o
   1   1   4    13076.32    11443.45    132.50 o
   2   1   4      326.83      344.96      6.94 o
   3   1   4      330.09      309.78      6.59 o
   4   1   4       26.95       12.93      2.36 o
   5   1   4       10.85        9.69      0.66 o
   6   1   4      327.02      302.08      5.67 o
   7   1   4       42.44       42.51      4.36 o
   8   1   4       48.27       56.30      2.77 o
   9   1   4       62.81       76.01      4.70 o
  10   1   4        3.26        4.07      5.71 o
 -10   2   4        2.22       -3.49      2.33 o
  -9   2   4       29.72       27.56      2.63 o
  -8   2   4      245.66      312.73      9.50 o
  -7   2   4      838.88      841.88     14.55 o
  -6   2   4      647.69      661.99     18.79 o
  -5   2   4      230.49      233.36     13.32 o
  -4   2   4       85.28       87.19      4.63 o
  -3   2   4      509.34      473.72      6.45 o
  -2   2   4       10.07       12.34      0.44 o
  -1   2   4     1948.13     1891.30     21.52 o
   0   2   4     4954.60     4879.11    111.79 o
   1   2   4     2584.15     2690.14     40.81 o
   2   2   4     3562.95     3327.05     36.71 o
   3   2   4      578.97      584.45      7.40 o
   4   2   4      218.14      261.72      4.84 o
   5   2   4      289.20      274.18      4.23 o
   6   2   4       36.40       43.72      2.64 o
   7   2   4       42.52       38.75      2.02 o
   8   2   4       28.50       36.00      2.41 o
   9   2   4        9.15       12.12      1.63 o
  10   2   4        2.53       10.31      3.94 o
 -10   3   4       41.45       39.85      4.73 o
  -9   3   4        2.70        3.31      2.73 o
  -8   3   4        0.45        3.37      4.61 o
  -7   3   4        1.70        5.47      1.23 o
  -6   3   4      119.03      126.01      3.92 o
  -5   3   4       65.10       69.97      2.22 o
  -4   3   4     1423.07     1419.34     20.46 o
  -3   3   4     1703.49     1726.51     67.97 o
  -2   3   4      436.29      399.89      6.31 o
  -1   3   4      266.99      267.75     10.32 o
   0   3   4       80.87       80.76      1.50 o
   1   3   4     1150.02     1200.73     13.59 o
   2   3   4      134.71      162.27      4.73 o
   3   3   4      432.52      520.19     12.51 o
   4   3   4      394.01      477.63      6.77 o
   5   3   4       27.52       30.53      1.66 o
   6   3   4       24.07       21.57      3.87 o
   7   3   4        1.36        0.78      1.27 o
   8   3   4       40.00       30.66      2.63 o
   9   3   4        1.82        2.79      2.57 o
  -9   4   4        0.21        4.61      5.30 o
  -8   4   4       22.13       17.36      6.17 o
  -7   4   4       53.74       50.86      3.41 o
  -6   4   4      222.80      256.02      8.41 o
  -5   4   4      344.30      367.52     17.00 o
  -4   4   4        1.47        3.28      0.64 o
  -3   4   4        1.47        0.93      1.87 o
  -2   4   4       25.29       26.27      4.32 o
  -1   4   4      411.80      386.49     12.31 o
   0   4   4      301.41      288.60      3.66 o
   1   4   4      665.55      681.88     13.14 o
   2   4   4      595.89      643.18     11.34 o
   3   4   4        7.88        8.26      1.56 o
   4   4   4       63.20       63.00      4.16 o
   5   4   4        9.01       12.95      1.53 o
   6   4   4      147.44      153.77      4.66 o
   7   4   4       58.38       46.49      2.29 o
   8   4   4       90.02      103.29      4.06 o
   9   4   4       81.34       76.38      3.45 o
  -9   5   4        0.23       10.16      2.63 o
  -8   5   4        3.56        3.98      1.31 o
  -7   5   4       36.54       29.27      2.77 o
  -6   5   4      159.39      164.10      5.09 o
  -5   5   4      222.42      241.81      6.22 o
  -4   5   4       46.24       51.17      4.98 o
  -3   5   4       13.60       14.86      0.72 o
  -2   5   4      201.88      189.42      4.13 o
  -1   5   4        0.33        2.32      1.09 o
   0   5   4       32.09       28.24      0.93 o
   1   5   4      148.50      172.34      3.23 o
   2   5   4      492.95      531.91      7.50 o
   3   5   4      459.72      434.99     13.70 o
   4   5   4        7.09        6.95      1.12 o
   5   5   4        1.84       -0.31      1.25 o
   6   5   4       18.12       24.89      2.22 o
   7   5   4       14.54       14.68      1.59 o
   8   5   4       43.99       41.51     11.56 o
  -8   6   4        4.43       10.22      5.89 o
  -7   6   4       15.45       16.53      1.78 o
  -6   6   4      114.18      119.30      8.77 o
  -5   6   4        5.07        4.20      1.08 o
  -4   6   4       70.10       76.34     10.45 o
  -3   6   4       39.58       40.33      1.75 o
  -2   6   4        5.61        4.36      0.78 o
  -1   6   4      516.22      514.38      9.86 o
   0   6   4      576.94      578.01     28.21 o
   1   6   4       89.04       98.39      6.96 o
   2   6   4      134.22      126.95     15.07 o
   3   6   4      147.44      148.89     16.63 o
   4   6   4       51.32       44.54      3.95 o
   5   6   4       67.43       68.32      2.69 o
   6   6   4       39.09       34.16     11.08 o
   7   6   4        3.95       -1.94      2.02 o
  -7   7   4        0.13       -3.72      2.48 o
  -6   7   4        2.21        2.02      1.87 o
  -5   7   4        0.06        0.41      3.36 o
  -4   7   4        1.48        3.60      1.96 o
  -3   7   4       42.32       41.47      1.97 o
  -2   7   4       22.95       20.09      1.13 o
  -1   7   4        1.18        2.47      0.72 o
   0   7   4       57.24       57.57      1.89 o
   1   7   4       15.54       16.93      1.26 o
   2   7   4        9.88        9.43      2.73 o
   3   7   4       35.96       36.91      1.83 o
   4   7   4      109.65      117.61      3.55 o
   5   7   4        2.09        0.49      2.33 o
   6   7   4       17.64       24.33      2.61 o
  -5   8   4       10.59        5.22      4.62 o
  -4   8   4       10.12       13.33      5.27 o
  -3   8   4        2.08        1.19      5.60 o
  -2   8   4        5.35        7.62      4.21 o
  -1   8   4        0.27        1.77      3.52 o
   0   8   4       24.36       30.53      2.08 o
   1   8   4        0.77        3.51      1.09 o
   2   8   4        0.30       -0.50      2.95 o
   3   8   4       10.51        7.41      5.31 o
   4   8   4       15.22       30.92      3.03 o
   5   8   4        2.14        7.22      7.51 o
  -2   9   4        0.70        6.06      2.03 o
  -1   9   4       26.79        2.81      2.02 o
   0   9   4       15.87       16.70      2.05 o
   1   9   4        2.88        7.63      1.73 o
   2   9   4        0.83        2.81      1.55 o
 -10   1   5        4.13        0.07      1.91 o
  -9   1   5        1.34        6.89      2.50 o
  -8   1   5        4.40        0.71      1.02 o
  -7   1   5       39.09       45.30      5.63 o
  -6   1   5       10.89        8.85      1.88 o
  -5   1   5      951.98      974.81     37.17 o
  -4   1   5      651.31      712.62      9.75 o
  -3   1   5     4543.85     4508.46     57.17 o
  -2   1   5      325.07      356.06      4.34 o
  -1   1   5      227.30      221.69      2.49 o
   0   1   5     3613.90     3530.61     58.69 o
   1   1   5       94.32       99.23      1.49 o
   2   1   5       12.80        9.71      0.78 o
   3   1   5     2676.16     2940.45     61.56 o
   4   1   5      812.34      970.69     19.83 o
   5   1   5      404.99      384.54     29.06 o
   6   1   5       19.65       18.09      1.01 o
   7   1   5        0.20        2.28      1.47 o
   8   1   5       13.30        6.89      2.17 o
   9   1   5        2.17       -1.41      2.20 o
  10   1   5        0.09        4.36      2.08 o
 -10   2   5        3.30       -3.54      2.36 o
  -9   2   5       63.64       77.44      3.95 o
  -8   2   5        3.40        5.47      5.30 o
  -7   2   5      185.35      200.68     19.16 o
  -6   2   5       52.64       50.59      2.89 o
  -5   2   5      220.56      169.34      5.20 o
  -4   2   5      459.32      589.99     14.38 o
  -3   2   5       24.27       24.30      2.44 o
  -2   2   5        6.58        3.89      1.01 o
  -1   2   5       33.79       46.04      4.02 o
   0   2   5      381.84      395.55      5.47 o
   1   2   5     1084.12     1052.46     38.42 o
   2   2   5     2162.98     2163.61     27.96 o
   3   2   5        5.36        2.10      0.54 o
   4   2   5      224.81      201.79      7.86 o
   5   2   5       57.74       79.56     11.76 o
   6   2   5      276.84      260.83     11.03 o
   7   2   5       24.62       29.44      1.91 o
   8   2   5        5.98        5.64      1.25 o
   9   2   5        0.21        6.25      9.38 o
  10   2   5        3.11        2.01      1.70 o
 -10   3   5       39.51       23.16      4.09 o
  -9   3   5        0.12        0.47      1.25 o
  -8   3   5      135.98      147.70     14.97 o
  -7   3   5       39.47       52.93      2.55 o
  -6   3   5      651.02      633.19     11.56 o
  -5   3   5       17.62       13.83      1.02 o
  -4   3   5      992.72      996.25     14.20 o
  -3   3   5      147.12      146.80      6.00 o
  -2   3   5       16.50       23.28      0.54 o
  -1   3   5        0.57        1.56      0.70 o
   0   3   5       12.46        6.58      0.52 o
   1   3   5     2877.77     2974.60     46.29 o
   2   3   5      735.17      811.08     10.25 o
   3   3   5     2786.10     3207.26     46.55 o
   4   3   5        3.08        1.29      1.16 o
   5   3   5      210.44      207.37      5.41 o
   6   3   5       60.43       70.33      2.37 o
   7   3   5       47.22       48.33      4.64 o
   8   3   5        9.14       15.31      1.86 o
   9   3   5       41.83       43.10      2.99 o
  -9   4   5       16.38       17.33      2.08 o
  -8   4   5       17.61       21.75      1.58 o
  -7   4   5      202.33      164.49      4.81 o
  -6   4   5     1375.85     1414.79     34.80 o
  -5   4   5       79.15       73.41      2.29 o
  -4   4   5     1418.35     1414.79     27.27 o
  -3   4   5      141.50      158.88      4.30 o
  -2   4   5      474.95      462.08     13.55 o
  -1   4   5      228.49      237.94      3.78 o
   0   4   5      140.18      172.86      3.64 o
   1   4   5     1312.82     1452.80     19.12 o
   2   4   5      775.90      747.18     10.04 o
   3   4   5      344.78      337.44     18.00 o
   4   4   5      233.54      238.89     11.99 o
   5   4   5       25.74       28.89      1.88 o
   6   4   5       90.92      103.29      4.58 o
   7   4   5       55.40       55.88      2.98 o
   8   4   5      122.85      133.81     17.95 o
   9   4   5       36.92       40.47     14.29 o
  -8   5   5        4.07        3.11      1.23 o
  -7   5   5        1.07       -1.50      3.05 o
  -6   5   5       58.57       56.70      6.34 o
  -5   5   5      411.61      439.45     10.49 o
  -4   5   5       41.46       48.23      4.39 o
  -3   5   5       72.00       71.79      1.57 o
  -2   5   5      246.32      266.11      4.48 o
  -1   5   5       29.02       34.36      1.09 o
   0   5   5      605.13      644.20      8.55 o
   1   5   5      127.66      131.20      4.48 o
   2   5   5        1.60        1.55      0.46 o
   3   5   5       63.39       62.64      3.87 o
   4   5   5       11.49       13.35      0.77 o
   5   5   5        7.08        7.40      3.05 o
   6   5   5        1.17        2.82      2.90 o
   7   5   5        0.23       -1.64      1.09 o
   8   5   5       22.03       26.64      3.21 o
  -8   6   5       25.81       32.35      3.27 o
  -7   6   5        1.10        2.03      1.25 o
  -6   6   5       21.87       27.83      1.72 o
  -5   6   5       93.17       89.79      3.55 o
  -4   6   5        0.89        5.36      3.20 o
  -3   6   5        6.24        4.05      0.81 o
  -2   6   5        2.96        3.28      0.64 o
  -1   6   5      134.81      115.28      3.98 o
   0   6   5       59.71       52.42      1.44 o
   1   6   5        0.19        0.51      2.03 o
   2   6   5      119.37      113.62      3.30 o
   3   6   5       60.55       63.26      2.14 o
   4   6   5        0.98        2.81      0.99 o
   5   6   5        0.58        3.24      2.27 o
   6   6   5       82.45       87.46      3.81 o
   7   6   5       33.83       31.62      5.03 o
  -7   7   5        0.38       -0.35      7.81 o
  -6   7   5       52.13       47.58      9.18 o
  -5   7   5       32.36       39.92      3.91 o
  -4   7   5        0.98        1.65      1.64 o
  -3   7   5        2.71        2.64      0.94 o
  -2   7   5       18.15       13.00      1.02 o
  -1   7   5       18.90       22.58      1.22 o
   0   7   5        5.34        9.53      0.92 o
   1   7   5      119.13       99.73      2.29 o
   2   7   5       52.83       45.16      1.67 o
   3   7   5        1.73       -0.29      0.95 o
   4   7   5        1.86        9.45      3.55 o
   5   7   5        4.02        6.54      3.13 o
   6   7   5       17.09       23.32      3.04 o
  -5   8   5        6.78       12.22      2.00 o
  -4   8   5        0.05        0.31      1.42 o
  -3   8   5        3.99        5.94      6.31 o
  -2   8   5       21.35       19.34      3.23 o
  -1   8   5       23.34       12.23      1.25 o
   0   8   5       87.51       77.44      2.86 o
   1   8   5       11.67       17.22      1.77 o
   2   8   5        6.61        3.11      1.23 o
   3   8   5        1.47       -1.98      1.65 o
   4   8   5        1.74       -0.75      2.26 o
   5   8   5       11.59        9.84      2.83 o
  -2   9   5        5.50       11.46      2.02 o
  -1   9   5        2.62        2.33      1.41 o
   0   9   5        1.74        4.20      1.53 o
   1   9   5        1.59        1.23      1.25 o
   2   9   5        5.49        2.97      3.14 o
  -9   0   6      163.20      204.14     10.00 o
  -8   0   6      190.11      200.95      9.22 o
  -7   0   6      245.12      250.45      5.53 o
  -6   0   6       80.43      101.76      2.78 o
  -5   0   6      217.55      195.31      4.55 o
  -4   0   6     4309.34     4222.00     58.49 o
  -3   0   6      287.34      252.42      3.97 o
  -2   0   6     1545.68     1486.20     21.20 o
  -1   0   6     5289.15     4910.79     61.32 o
   0   0   6     7333.62     6630.43     83.46 o
   1   0   6      545.42      474.72      7.08 o
   2   0   6     4561.33     4425.84     68.19 o
   3   0   6        0.93        0.63      0.92 o
   4   0   6       56.12       58.33      2.67 o
   6   0   6      393.81      409.07     11.13 o
   7   0   6        4.16        5.64      1.25 o
   9   0   6      116.16      128.26      9.63 o
  10   0   6       52.80       55.88      6.73 o
 -10   1   6       20.94       19.35      3.08 o
  -9   1   6      134.73      132.09      5.99 o
  -8   1   6      153.39      149.79     19.62 o
  -7   1   6        0.01       -0.27      1.41 o
  -6   1   6      432.25      407.21     15.13 o
  -5   1   6      438.61      428.31     10.90 o
  -4   1   6     3699.30     4025.80     55.62 o
  -3   1   6    10614.96    10467.27    130.54 o
  -2   1   6     1077.85     1181.79     27.81 o
  -1   1   6     3097.78     2831.79     37.22 o
   0   1   6       25.02       34.72      0.57 o
   1   1   6     1857.75     1822.58     20.49 o
   2   1   6       35.62       35.18      0.63 o
   3   1   6     1371.39     1650.08    109.30 o
   4   1   6     1308.86     1700.04     31.83 o
   5   1   6       31.35       30.80      2.08 o
   6   1   6        7.56        3.63      1.10 o
   7   1   6      380.71      371.11      8.63 o
   8   1   6       18.03       25.25      3.14 o
   9   1   6       77.74       62.82      6.34 o
  10   1   6        3.67        2.53      9.36 o
 -10   2   6      141.36      165.21      7.83 o
  -9   2   6        7.44       15.02      1.75 o
  -8   2   6      139.74      120.21      3.90 o
  -7   2   6      308.70      276.83      7.08 o
  -6   2   6       89.40       95.73      8.27 o
  -5   2   6      478.96      441.14      6.80 o
  -4   2   6      591.77      538.41      7.31 o
  -3   2   6      700.99      746.32     16.86 o
  -2   2   6      471.40      451.28      6.33 o
  -1   2   6     2068.42     2053.08    106.43 o
   0   2   6      148.69      173.95      3.13 o
   1   2   6     2713.27     2807.89     33.71 o
   2   2   6        3.85        6.60      0.95 o
   3   2   6      307.18      329.52      4.87 o
   4   2   6       85.66      113.96      3.20 o
   5   2   6       14.80       17.01      3.29 o
   6   2   6        6.22        6.02      1.62 o
   7   2   6        0.68        0.73      0.98 o
   8   2   6      274.35      252.64      7.59 o
   9   2   6       17.75       13.16      3.66 o
 -10   3   6       34.35       61.63      6.67 o
  -9   3   6       27.83       36.32     10.88 o
  -8   3   6       31.24       25.96      1.72 o
  -7   3   6       25.27       27.90      1.52 o
  -6   3   6       62.29       68.00      2.35 o
  -5   3   6      138.99      125.25     11.91 o
  -4   3   6       79.60       84.60      9.74 o
  -3   3   6       35.14       41.44      4.11 o
  -2   3   6      276.91      274.71     11.76 o
  -1   3   6        2.81        0.77      0.54 o
   0   3   6       86.06      111.47      1.90 o
   1   3   6      799.72      764.93     10.11 o
   2   3   6       48.04       48.47      1.22 o
   3   3   6        6.43       10.12      3.21 o
   4   3   6      254.18      262.83      8.40 o
   5   3   6        1.35        4.05      1.56 o
   6   3   6      257.35      228.26      7.12 o
   7   3   6       60.06       61.07      2.39 o
   8   3   6       12.97       20.47      2.38 o
   9   3   6       20.55       15.93      6.44 o
  -9   4   6        0.83        1.89      1.72 o
  -8   4   6        0.27        6.04      4.51 o
  -7   4   6       54.36       45.74      2.08 o
  -6   4   6       34.80       33.50      2.03 o
  -5   4   6       64.11       60.49     10.41 o
  -4   4   6      148.16      130.60      5.21 o
  -3   4   6       60.91       61.74      1.59 o
  -2   4   6       61.34       72.83      1.75 o
  -1   4   6      305.29      350.54     13.48 o
   0   4   6      224.66      237.59      3.32 o
   1   4   6        7.69       10.73      2.79 o
   2   4   6      824.15      823.89     10.02 o
   3   4   6       10.55        9.03      1.64 o
   4   4   6       24.45       20.58      4.07 o
   5   4   6        3.55       -0.78      2.18 o
   6   4   6       50.06       59.34      4.09 o
   7   4   6        1.74        7.36      1.91 o
   8   4   6        2.84        4.62      3.59 o
   9   4   6       10.08       14.96      3.73 o
  -8   5   6        7.54        7.98      1.27 o
  -7   5   6        7.12        3.88      1.08 o
  -6   5   6       33.71       32.93      4.87 o
  -5   5   6       12.51       18.59      1.52 o
  -4   5   6      121.39      112.85      2.85 o
  -3   5   6       45.76       48.43      5.48 o
  -2   5   6        1.62        1.23      0.61 o
  -1   5   6        0.08        0.87      0.55 o
   0   5   6       77.83       76.75      2.31 o
   1   5   6        5.92        5.97      1.16 o
   2   5   6      201.41      193.83      9.38 o
   3   5   6      137.14      153.95      5.34 o
   4   5   6      183.32      185.65      3.75 o
   5   5   6       57.20       55.20      2.39 o
   6   5   6       27.42       28.17      4.77 o
   7   5   6       26.70       24.01      2.11 o
   8   5   6       10.78       21.07      3.62 o
  -8   6   6        6.04        8.92      2.31 o
  -7   6   6        6.26        6.38      1.39 o
  -6   6   6      127.63      136.90      4.09 o
  -5   6   6       34.65       38.75      1.88 o
  -4   6   6      102.43      102.52      3.55 o
  -3   6   6        9.62       15.91      1.59 o
  -2   6   6      378.76      399.95     25.43 o
  -1   6   6       23.32       22.33      1.18 o
   0   6   6      179.60      170.90      7.93 o
   1   6   6       31.40       35.10      3.27 o
   2   6   6      265.93      265.54      4.54 o
   3   6   6        1.16        3.75      0.78 o
   4   6   6       11.21       15.81      1.39 o
   5   6   6        4.21        3.85      1.21 o
   6   6   6        6.76        4.84      2.88 o
   7   6   6        4.45        2.06      1.95 o
  -6   7   6       50.72       45.76      5.81 o
  -5   7   6       12.38       12.52      2.20 o
  -4   7   6        3.84        2.64      1.21 o
  -3   7   6       60.92       57.57      2.47 o
  -2   7   6        5.52        2.98      1.95 o
  -1   7   6        2.59        4.92      5.17 o
   0   7   6       25.58       25.75      1.27 o
   1   7   6       12.42       11.72      1.02 o
   2   7   6       17.64       24.59      6.02 o
   3   7   6       10.61       10.80      1.20 o
   4   7   6        1.20        7.28      1.37 o
   5   7   6        3.40       -0.72      1.80 o
   6   7   6        3.38        2.33      2.17 o
  -5   8   6        2.53       15.22      5.17 o
  -4   8   6       29.03       25.27      6.56 o
  -3   8   6       24.21       30.99      5.16 o
  -2   8   6        5.97       12.94     10.12 o
  -1   8   6       38.77       23.11      3.53 o
   0   8   6      101.09       90.26      3.09 o
   1   8   6       63.78       66.02      2.44 o
   2   8   6       11.86       14.34      1.70 o
   3   8   6      103.51      108.94      6.00 o
   4   8   6       24.98       24.38      2.72 o
   5   8   6        0.72        0.47      2.67 o
  -2   9   6        0.00       -1.51      2.27 o
  -1   9   6       13.63       16.09      1.91 o
   0   9   6       11.29        9.69      1.72 o
   1   9   6        1.95       10.31      1.84 o
   2   9   6        0.59       -0.16      1.73 o
 -10   1   7       99.40      100.76      7.64 o
  -9   1   7       21.78       25.75      3.42 o
  -8   1   7        1.89        1.76      1.06 o
  -7   1   7       36.84       37.17      1.56 o
  -6   1   7       40.73       35.25      0.99 o
  -5   1   7      253.31      269.78      8.26 o
  -4   1   7     1200.47     1220.37     25.35 o
  -3   1   7     6619.39     6951.10    505.62 o
  -2   1   7       73.76       64.84      3.34 o
  -1   1   7     2368.47     2254.35     22.81 o
   0   1   7       35.26       42.29      3.09 o
   1   1   7     2922.44     2871.32     52.93 o
   2   1   7      102.82       91.00      1.49 o
   3   1   7      424.95      421.33      8.25 o
   4   1   7     1038.77     1292.80     68.48 o
   5   1   7      223.56      227.64      5.66 o
   6   1   7        0.04        0.30      1.23 o
   7   1   7       20.20       10.49      6.09 o
   8   1   7        0.01        2.65      1.42 o
   9   1   7       14.84       17.26      4.13 o
  10   1   7        2.59        4.50      1.87 o
 -10   2   7        0.53        8.37      6.62 o
  -9   2   7        0.17       -1.55      1.03 o
  -8   2   7       34.83       28.49      1.77 o
  -7   2   7      123.08      128.44      6.98 o
  -6   2   7      219.94      210.16     14.03 o
  -5   2   7      256.38      220.50      3.52 o
  -4   2   7      171.14      171.25      4.94 o
  -3   2   7      388.27      358.66      4.80 o
  -2   2   7       16.07       11.80      3.06 o
  -1   2   7      386.11      396.04      5.97 o
   0   2   7       57.42       39.77      0.78 o
   1   2   7      604.84      603.58     24.17 o
   2   2   7      778.58      760.20     44.17 o
   3   2   7      797.65      860.64     27.63 o
   4   2   7      168.99      157.98      3.27 o
   5   2   7      465.87      468.56      9.71 o
   6   2   7       19.91       22.54      1.88 o
   7   2   7       72.42       73.15      5.47 o
   8   2   7       38.73       42.22      2.25 o
   9   2   7        1.05       -1.26      2.66 o
 -10   3   7       41.72       52.21      5.42 o
  -9   3   7       70.53       87.31     14.97 o
  -8   3   7       22.84       24.02      1.52 o
  -7   3   7       37.50       34.32      5.02 o
  -6   3   7      210.64      219.53      8.04 o
  -5   3   7      197.86      195.22     10.50 o
  -4   3   7      872.66      894.84     13.92 o
  -3   3   7        4.83        9.50      1.56 o
  -2   3   7        0.48        0.82      0.26 o
  -1   3   7      286.82      343.44      9.77 o
   0   3   7      252.18      276.31     11.77 o
   1   3   7      193.39      154.97      5.83 o
   2   3   7      591.01      590.99      7.84 o
   3   3   7        9.29       21.74      3.54 o
   4   3   7      332.85      280.24     13.78 o
   5   3   7       40.87       42.74      2.13 o
   6   3   7      382.82      447.86     14.95 o
   7   3   7      208.38      199.72      5.81 o
   8   3   7        8.26        8.27      1.49 o
   9   3   7       47.34       47.04      6.65 o
  -9   4   7        7.63        6.38      1.58 o
  -8   4   7      220.18      244.79     11.95 o
  -7   4   7       13.54       14.03      2.16 o
  -6   4   7        0.16       -1.78      1.19 o
  -5   4   7      124.52      121.97     10.36 o
  -4   4   7       55.33       52.73      1.38 o
  -3   4   7      211.75      203.97     12.21 o
  -2   4   7      396.10      418.74      6.66 o
  -1   4   7      761.16      796.60      9.72 o
   0   4   7      649.48      631.05     23.12 o
   1   4   7       13.14       15.20      1.48 o
   2   4   7     1324.55     1320.48     15.31 o
   3   4   7       52.25       54.09      6.08 o
   4   4   7      112.77      114.75      2.44 o
   5   4   7       84.82       94.93     10.60 o
   6   4   7      164.94      131.21      4.41 o
   7   4   7       70.55       66.48      2.83 o
   8   4   7       49.07       52.22      6.23 o
   9   4   7       22.97       26.78      7.10 o
  -8   5   7       29.29       27.93      1.73 o
  -7   5   7        2.29        0.33      1.06 o
  -6   5   7       16.14       15.55      1.27 o
  -5   5   7      108.98      126.29      4.22 o
  -4   5   7       37.51       32.24      2.48 o
  -3   5   7       61.55       68.23      4.63 o
  -2   5   7        0.02        0.78      0.78 o
  -1   5   7        1.23        6.68      1.08 o
   0   5   7       92.19       94.20      2.02 o
   1   5   7      912.81      962.54     28.20 o
   2   5   7        1.66        1.67      1.01 o
   3   5   7      491.22      475.61      7.45 o
   4   5   7       32.06       27.17      1.19 o
   5   5   7      142.86      137.25      7.68 o
   6   5   7      271.78      259.34      6.26 o
   7   5   7       16.39       13.94      1.72 o
   8   5   7        2.57        4.77      2.98 o
  -8   6   7        0.07        1.02      1.63 o
  -7   6   7        6.63        2.64      1.27 o
  -6   6   7      116.79      132.84      4.61 o
  -5   6   7        0.05       -0.47      0.95 o
  -4   6   7       28.82       26.27      1.67 o
  -3   6   7       18.55       28.28      4.42 o
  -2   6   7       57.89       65.67      1.89 o
  -1   6   7        6.80       10.59      0.98 o
   0   6   7       85.00       98.67      3.34 o
   1   6   7      194.82      192.22      3.46 o
   2   6   7       76.56       68.68      5.31 o
   3   6   7      149.33      146.72      3.03 o
   4   6   7        4.03        3.48      1.55 o
   5   6   7        4.14       -1.42      1.56 o
   6   6   7        0.23        4.13      1.45 o
   7   6   7        0.20       -1.37      6.84 o
  -6   7   7        1.34        5.91      4.15 o
  -5   7   7        3.67        6.69      2.20 o
  -4   7   7        0.04       -0.75      1.04 o
  -3   7   7       20.93       24.12      1.47 o
  -2   7   7       20.46       15.63      7.27 o
  -1   7   7        0.09        1.99      3.60 o
   0   7   7        0.25        1.11      0.78 o
   1   7   7        1.94        8.38      0.86 o
   2   7   7       14.82       18.82      1.42 o
   3   7   7        0.00        0.92      0.94 o
   4   7   7        2.46       11.35      5.41 o
   5   7   7        4.58        2.23      1.41 o
  -5   8   7       40.41       41.13      9.02 o
  -4   8   7       18.90       23.92      2.28 o
  -3   8   7        0.17        2.84      1.57 o
  -2   8   7        8.18       10.65      3.34 o
  -1   8   7        1.04       -1.64      1.09 o
   0   8   7       39.18       48.83      2.27 o
   1   8   7       77.28       57.19      2.84 o
   2   8   7       49.19       22.69      2.03 o
   3   8   7       20.51       18.17      1.92 o
   4   8   7        0.02       14.83      3.27 o
  -2   9   7        0.01       -0.35      1.64 o
  -1   9   7        0.49        5.17      1.88 o
   0   9   7        0.10       -1.88      1.25 o
   1   9   7       11.07       12.95      2.16 o
 -10   0   8       61.59       57.19      6.42 o
  -9   0   8      207.30      254.42     13.16 o
  -8   0   8       33.92       43.24      4.61 o
  -7   0   8       31.83       18.17      1.59 o
  -6   0   8      390.54      362.93      7.63 o
  -5   0   8       20.98       13.41      0.92 o
  -4   0   8      230.40      241.81      5.05 o
  -3   0   8     8555.06     8829.48    136.26 o
  -2   0   8       83.83      104.82      1.80 o
  -1   0   8    10121.06     9324.87    127.95 o
   0   0   8       25.41       16.70      0.61 o
   1   0   8      933.96     1150.13     26.28 o
   2   0   8     1180.61     1113.13     25.86 o
   3   0   8        1.67       -0.47      0.64 o
   4   0   8       83.05       65.61      2.83 o
   5   0   8      202.87      215.00      8.80 o
   7   0   8      650.33      633.82     17.00 o
   8   0   8        2.62        4.52      1.22 o
   9   0   8       68.15       35.55      5.06 o
  10   0   8        7.12       24.25      5.17 o
 -10   1   8      321.68      356.76     19.83 o
  -9   1   8       47.90       74.18      6.03 o
  -8   1   8      182.58      168.44     14.13 o
  -7   1   8      284.39      282.96     23.70 o
  -6   1   8       15.63       15.94      2.93 o
  -5   1   8        0.24       -0.33      0.22 o
  -4   1   8        2.09        6.50      0.37 o
  -3   1   8     1579.16     1825.04     32.59 o
  -2   1   8      112.22       84.61      2.17 o
  -1   1   8       46.88       63.49      1.50 o
   0   1   8      223.52      216.84      2.46 o
   1   1   8      122.50      129.31      5.00 o
   2   1   8      479.29      476.64     11.44 o
   3   1   8     1136.00     1051.57     24.31 o
   5   1   8      736.35      782.64     19.58 o
   6   1   8      296.82      269.22     17.45 o
   7   1   8       42.51       43.15      1.91 o
   8   1   8      298.14      356.44      9.07 o
   9   1   8       20.85       38.37      3.90 o
 -10   2   8        4.71        3.51      1.78 o
  -9   2   8      200.82      179.75      7.53 o
  -8   2   8      124.89      130.50      3.58 o
  -7   2   8       48.43       43.79      3.64 o
  -6   2   8       90.73       98.77     11.16 o
  -5   2   8       17.89       16.98      0.94 o
  -4   2   8       41.88       50.31      5.39 o
  -3   2   8      179.11      180.24      6.94 o
  -2   2   8      583.99      597.21     16.30 o
  -1   2   8      664.02      778.91     10.85 o
   0   2   8      370.04      393.80      5.08 o
   1   2   8      194.89      218.75      9.15 o
   2   2   8       29.92       52.31      1.13 o
   3   2   8      200.25      202.68      8.83 o
   4   2   8       19.52       13.35      0.96 o
   5   2   8       26.63       25.52      2.77 o
   6   2   8      374.05      353.64      7.01 o
   7   2   8      400.74      471.03     13.23 o
   8   2   8        0.10       -0.82      1.95 o
   9   2   8       74.41       70.29      8.56 o
  -9   3   8        9.37        8.95      2.19 o
  -8   3   8        0.40       -1.38      0.92 o
  -7   3   8       71.01       82.86      2.48 o
  -6   3   8       11.34       12.51      7.35 o
  -5   3   8        4.24        5.74      2.11 o
  -4   3   8       60.32       54.08      3.75 o
  -3   3   8      764.63      833.98     20.00 o
  -2   3   8      149.45      113.13      7.21 o
  -1   3   8     1042.09     1099.30     14.87 o
   0   3   8       33.52       32.67      0.85 o
   1   3   8       24.27       25.87      0.97 o
   2   3   8       34.35       29.07      3.13 o
   3   3   8      347.21      341.47     16.81 o
   4   3   8      514.41      568.52      9.12 o
   5   3   8       24.31       16.87      2.41 o
   6   3   8      426.88      401.10      8.95 o
   7   3   8       10.93       10.58      3.44 o
   8   3   8       23.57       25.66      5.36 o
   9   3   8        0.00       -2.01      1.73 o
  -9   4   8        3.76        1.23      2.03 o
  -8   4   8       17.99       23.85      3.05 o
  -7   4   8       19.39       22.71      5.25 o
  -6   4   8       53.82       46.32      4.56 o
  -5   4   8        1.42        3.39      1.87 o
  -4   4   8       42.86       42.80      1.24 o
  -3   4   8      158.61      153.77      3.09 o
  -2   4   8      309.34      298.54      7.40 o
  -1   4   8       16.96       22.04      0.82 o
   0   4   8      149.46      165.65      3.87 o
   1   4   8      198.85      209.90      4.34 o
   2   4   8       14.41       14.83      0.90 o
   3   4   8       65.53       66.63      1.50 o
   4   4   8        5.68        8.62      2.52 o
   5   4   8      150.19      156.81     10.84 o
   6   4   8       61.39       48.32      5.74 o
   7   4   8        9.54       11.84      1.51 o
   8   4   8       57.37       48.03      7.58 o
  -8   5   8        0.03        0.64      1.34 o
  -7   5   8       21.85       20.69      2.01 o
  -6   5   8        6.78       13.53      1.96 o
  -5   5   8        4.95        7.98      1.06 o
  -4   5   8       89.91       81.79      7.32 o
  -3   5   8      175.15      166.70      3.27 o
  -2   5   8      296.80      305.83      5.69 o
  -1   5   8       64.64       65.09      2.98 o
   0   5   8      748.12      718.17     19.60 o
   1   5   8      377.94      350.98     16.84 o
   2   5   8      164.29      175.54      9.27 o
   3   5   8        6.45        8.23      1.43 o
   4   5   8       51.66       51.13      2.82 o
   5   5   8        7.82        1.98      2.50 o
   6   5   8      126.60      125.57      4.24 o
   7   5   8       30.57       22.51      1.88 o
   8   5   8        1.87        6.34      5.53 o
  -7   6   8        1.32        1.76      4.61 o
  -6   6   8       10.61        7.16      1.53 o
  -5   6   8       61.62       59.78      2.53 o
  -4   6   8       30.95       33.35      2.17 o
  -3   6   8       26.63       22.06      2.05 o
  -2   6   8        1.88        4.94      4.05 o
  -1   6   8        0.74        6.52      4.77 o
   0   6   8        3.44        5.47      0.94 o
   1   6   8      393.13      398.09      7.19 o
   2   6   8      602.92      578.29     24.93 o
   3   6   8        0.05       -0.09      0.55 o
   4   6   8       33.03       25.50      3.26 o
   5   6   8        0.19        6.47      4.45 o
   6   6   8       50.86       46.85      2.50 o
   7   6   8       23.59       21.90      4.46 o
  -6   7   8        0.00        3.28      2.73 o
  -5   7   8        0.38       -1.61      1.40 o
  -4   7   8       50.25       45.08      7.78 o
  -3   7   8       15.68       20.26      4.99 o
  -2   7   8       14.27       15.62      2.43 o
  -1   7   8       12.83       11.55      1.02 o
   0   7   8      237.50      225.76      5.64 o
   1   7   8       14.85       14.34      1.14 o
   2   7   8        3.80        1.41      0.77 o
   3   7   8       95.85       84.36     10.03 o
   4   7   8       13.23        1.11      3.98 o
   5   7   8       18.32        8.40      2.67 o
   6   7   8       23.02       25.16      8.38 o
  -5   8   8        1.26        6.26     13.33 o
  -4   8   8       98.23      112.34      5.04 o
  -3   8   8       22.60       27.75      3.94 o
  -2   8   8        1.79        0.38      3.05 o
  -1   8   8        0.90        9.22      2.19 o
   0   8   8        2.34        7.36      1.42 o
   1   8   8       13.22       10.49      1.22 o
   2   8   8        0.00        0.47      1.09 o
   3   8   8       86.34       75.69      3.70 o
   4   8   8        3.54        3.75      1.89 o
  -1   9   8        0.18       -0.63      1.39 o
   0   9   8        7.45       10.64      1.72 o
   1   9   8       35.45       62.22      4.53 o
 -10   1   9       82.97      147.93     10.64 o
  -9   1   9       22.89       27.15      3.52 o
  -8   1   9      150.88      169.62     11.35 o
  -7   1   9      143.91      153.65      3.78 o
  -6   1   9      135.09      122.45      9.81 o
  -5   1   9       85.10       79.86      1.40 o
  -4   1   9      153.90      155.17      2.43 o
  -3   1   9      433.37      467.65      5.07 o
  -2   1   9      257.24      279.03      3.40 o
  -1   1   9      434.98      437.72      4.98 o
   0   1   9        9.11        3.14      0.63 o
   1   1   9        0.52        1.26      0.33 o
   2   1   9     1311.67     1342.25     49.20 o
   3   1   9      301.99      321.87     11.21 o
   4   1   9     1822.13     1863.94     48.92 o
   5   1   9      315.47      379.60     26.56 o
   6   1   9      287.67      261.23     10.91 o
   7   1   9      172.40      196.35     18.17 o
   8   1   9        0.20        6.16      1.88 o
   9   1   9        0.16        1.54      3.83 o
 -10   2   9       34.03       41.44      4.83 o
  -9   2   9       48.15       52.17      3.57 o
  -8   2   9       35.17       32.11      6.78 o
  -7   2   9       26.18       29.87      3.09 o
  -6   2   9        3.65        8.13      3.91 o
  -5   2   9      326.79      300.73      4.65 o
  -4   2   9      773.99      768.94     21.35 o
  -3   2   9       10.24        6.51      0.84 o
  -2   2   9      213.34      167.42      9.68 o
  -1   2   9     1401.76     1437.74     20.92 o
   0   2   9      434.27      450.09     13.79 o
   1   2   9     1468.57     1485.60     37.80 o
   2   2   9      102.79      115.96      1.94 o
   3   2   9       14.48       17.27      1.48 o
   4   2   9       86.70       93.65      7.74 o
   5   2   9       18.13        5.77      1.08 o
   6   2   9        0.07       -0.52      1.42 o
   7   2   9       30.75       41.27      8.25 o
   8   2   9       13.84       12.80      4.39 o
   9   2   9       32.19       35.62      2.86 o
  -9   3   9       16.52       21.26      2.13 o
  -8   3   9      106.92       88.83      3.53 o
  -7   3   9        0.28        1.11      4.39 o
  -6   3   9      216.42      208.50     22.51 o
  -5   3   9       87.58       90.69      4.33 o
  -4   3   9      808.24      773.30     14.34 o
  -3   3   9      508.09      511.23      9.55 o
  -2   3   9        8.91       12.17      0.59 o
  -1   3   9       27.36       30.39      0.79 o
   0   3   9      305.22      297.93      9.25 o
   1   3   9        2.68        1.08      0.70 o
   2   3   9      320.33      330.17      9.61 o
   3   3   9      503.72      533.19      8.26 o
   4   3   9        2.39        3.56      0.87 o
   5   3   9      117.90      143.99      8.70 o
   6   3   9        1.42       -0.98      2.80 o
   7   3   9       15.83       18.88      1.77 o
   8   3   9       68.06       73.93      5.47 o
   9   3   9        0.65        4.44      1.73 o
  -9   4   9       54.60       54.94      2.97 o
  -8   4   9      106.74      121.25      4.49 o
  -7   4   9       29.26       28.98      2.80 o
  -6   4   9        4.49        6.27      1.01 o
  -5   4   9      446.50      497.86     11.09 o
  -4   4   9      228.00      212.54     10.18 o
  -3   4   9        0.36        0.92      0.45 o
  -2   4   9       71.68       74.98      1.63 o
  -1   4   9      419.40      474.22      9.81 o
   0   4   9      642.42      643.62     16.90 o
   1   4   9      704.98      715.88     16.63 o
   2   4   9      415.28      412.81     15.38 o
   3   4   9      263.43      255.83      4.61 o
   4   4   9       48.91       54.46      1.67 o
   5   4   9      123.85      130.09      6.88 o
   6   4   9      423.99      416.70      9.70 o
   7   4   9      129.78      106.99      6.81 o
   8   4   9        9.77       10.22      5.88 o
  -8   5   9       21.89       19.80      2.22 o
  -7   5   9       18.18       21.01      5.13 o
  -6   5   9       79.12       78.09      2.53 o
  -5   5   9       29.16       41.13      2.72 o
  -4   5   9      257.64      231.41     19.75 o
  -3   5   9      499.07      516.60     16.07 o
  -2   5   9      122.26      111.30      2.38 o
  -1   5   9      160.75      162.88      3.52 o
   0   5   9      168.37      176.49      8.38 o
   1   5   9        5.27        3.84      0.79 o
   2   5   9      281.67      295.26      5.00 o
   3   5   9      168.53      188.45      3.96 o
   4   5   9        8.97        2.49      2.48 o
   5   5   9        0.13        1.60      1.95 o
   6   5   9        0.04       -1.34      2.10 o
   7   5   9        4.00        4.61      1.94 o
   8   5   9        0.59       -1.56      1.27 o
  -7   6   9        8.75        5.34      2.12 o
  -6   6   9       46.87       52.02      2.89 o
  -5   6   9        1.09        1.71      2.27 o
  -4   6   9      160.79      189.33     23.03 o
  -3   6   9        1.76        2.03      0.78 o
  -2   6   9        8.12        7.80      4.21 o
  -1   6   9        0.59        0.57      0.85 o
   0   6   9      168.71      179.23      4.02 o
   1   6   9        1.11        1.37      1.33 o
   2   6   9       61.09       54.01      1.84 o
   3   6   9       45.79       32.74      1.45 o
   4   6   9        4.82        1.84      1.04 o
   5   6   9       28.22       21.23      2.02 o
   6   6   9        6.24       11.27      4.94 o
   7   6   9       13.67       15.54      1.91 o
  -6   7   9        0.01        1.91      4.77 o
  -5   7   9       65.33       63.08      2.78 o
  -4   7   9        2.25        3.45      5.56 o
  -3   7   9        0.20        0.92      1.11 o
  -2   7   9        9.65        8.94      2.96 o
  -1   7   9       15.63        7.73      1.17 o
   0   7   9       66.01       63.80      2.00 o
   1   7   9       38.34       33.50      1.73 o
   2   7   9       58.49       52.38      1.98 o
   3   7   9       17.44       13.59      1.39 o
   4   7   9        1.51        1.72      1.41 o
   5   7   9        0.37        2.81      1.42 o
   6   7   9        7.95        7.84      2.03 o
  -5   8   9       18.77       30.26      6.54 o
  -4   8   9        6.83       -0.19      3.04 o
  -3   8   9        6.09       11.25      7.18 o
  -2   8   9        0.00        1.48      2.66 o
  -1   8   9        2.52        4.36      1.56 o
   0   8   9        6.65        7.36      1.08 o
   1   8   9       59.14       58.91      2.30 o
   2   8   9       47.75       36.46      2.42 o
   3   8   9       20.20       13.78      2.05 o
   4   8   9        5.34       -1.11      1.42 o
  -1   9   9        4.10        6.06      1.55 o
   0   9   9       10.45        6.56      1.73 o
 -10   0  10       91.04       99.01      7.47 o
  -9   0  10        8.52        5.64      2.38 o
  -8   0  10      312.12      412.12     16.75 o
  -7   0  10       75.92       91.21      3.58 o
  -6   0  10       26.72       22.69      1.31 o
  -5   0  10      355.74      367.71      7.67 o
  -4   0  10     1360.40     1295.17     24.30 o
  -3   0  10      797.03      833.10     15.88 o
  -2   0  10     4531.02     4444.16     61.66 o
  -1   0  10       69.51       66.43      1.42 o
   0   0  10     4315.60     4274.15     76.82 o
   2   0  10     1571.18     1685.21     37.97 o
   3   0  10      249.44      244.94      6.66 o
   4   0  10       46.93       37.06      1.98 o
   5   0  10      509.53      575.44     15.00 o
   6   0  10        1.00        1.72      1.88 o
   7   0  10      210.45      191.48      6.58 o
   8   0  10       33.15       33.50      2.45 o
   9   0  10        5.31        1.89      2.52 o
 -10   1  10       10.58       17.94      8.23 o
  -9   1  10      128.31      138.18     14.97 o
  -8   1  10       99.07       98.81     14.26 o
  -7   1  10       10.29       17.40      1.72 o
  -6   1  10       33.54       30.25      0.98 o
  -5   1  10      616.38      693.14     13.81 o
  -4   1  10      234.35      229.75      8.73 o
  -3   1  10     1125.44     1141.71     14.36 o
  -2   1  10      584.21      579.61      9.62 o
  -1   1  10       17.32       41.60      0.80 o
   0   1  10      634.98      683.82     11.35 o
   1   1  10     1637.46     1626.19     56.95 o
   2   1  10      162.10      189.31      3.28 o
   3   1  10      381.18      347.37      7.24 o
   4   1  10      308.52      309.65     15.49 o
   5   1  10      106.32      138.50     10.85 o
   6   1  10      798.25      723.65     18.83 o
   7   1  10      412.56      435.75     16.04 o
   8   1  10        5.82        8.94      2.49 o
   9   1  10       70.85       79.20      5.16 o
 -10   2  10       15.76       13.59      4.06 o
  -9   2  10        0.17        0.76      2.42 o
  -8   2  10        3.04        2.37      3.42 o
  -7   2  10       41.67       33.64      6.52 o
  -6   2  10        0.02        3.24      1.40 o
  -5   2  10        0.57        0.66      2.57 o
  -4   2  10      198.02      178.85      2.75 o
  -3   2  10      551.06      596.12      8.95 o
  -2   2  10       67.14       86.26      3.58 o
  -1   2  10     1368.44     1430.39     19.05 o
   0   2  10     2396.12     2550.40     36.09 o
   1   2  10       64.41       84.65      1.78 o
   2   2  10      249.99      259.71      8.23 o
   3   2  10        0.44        4.46      1.27 o
   4   2  10       43.16       46.86      1.96 o
   5   2  10      159.88      144.31      5.11 o
   6   2  10      357.83      397.14      9.20 o
   7   2  10        0.35        2.53      1.28 o
   8   2  10       44.70       48.08     10.72 o
   9   2  10       10.67        6.44      1.67 o
  -9   3  10      142.80      145.21      6.63 o
  -8   3  10        2.05       -0.58      2.26 o
  -7   3  10       42.19       43.47      2.09 o
  -6   3  10       32.04       30.78      4.67 o
  -5   3  10       59.08       64.32      1.68 o
  -4   3  10       19.36       27.89      4.73 o
  -3   3  10      871.25      882.40     23.23 o
  -2   3  10     1173.69     1209.62     19.78 o
  -1   3  10      343.84      347.26      6.27 o
   0   3  10      294.46      277.27      3.97 o
   1   3  10        9.39        9.35      0.78 o
   2   3  10        0.88       -0.68      0.52 o
   3   3  10      267.49      254.59      5.41 o
   4   3  10        0.09        1.48      1.55 o
   5   3  10      278.53      315.00     10.16 o
   6   3  10        8.78        9.63      3.30 o
   7   3  10        7.23        3.93      3.05 o
   8   3  10       17.56       17.46      6.00 o
   9   3  10        6.51       11.44      8.20 o
  -9   4  10       10.66        8.78      2.00 o
  -8   4  10       29.68       22.63      8.98 o
  -7   4  10        0.00       10.16      1.91 o
  -6   4  10       88.54       85.65     14.63 o
  -5   4  10        6.34        4.01      1.16 o
  -4   4  10       21.56       16.14      1.54 o
  -3   4  10        1.27        4.14      2.11 o
  -2   4  10        5.53        5.88      0.57 o
  -1   4  10      171.91      171.96      3.61 o
   0   4  10      107.30      109.33      5.41 o
   1   4  10       49.87       51.76      3.12 o
   2   4  10       74.51       72.94      3.91 o
   3   4  10        8.69        7.24      2.56 o
   4   4  10       52.34       47.57      1.43 o
   5   4  10       53.52       54.60      1.83 o
   6   4  10        0.00        5.97      4.08 o
   7   4  10        1.51       15.91      6.96 o
   8   4  10        0.53        2.95      1.48 o
  -8   5  10        3.80       12.52      1.69 o
  -7   5  10        9.54       14.18      4.06 o
  -6   5  10       49.17       43.57      7.35 o
  -5   5  10      210.26      198.63      4.66 o
  -4   5  10      302.37      308.02      5.70 o
  -3   5  10      242.09      227.98      4.95 o
  -2   5  10        3.14        2.81      0.92 o
  -1   5  10      415.54      433.71      8.33 o
   0   5  10       13.92       17.44      2.45 o
   1   5  10        3.16        5.61      0.76 o
   2   5  10      413.49      455.98     24.90 o
   3   5  10      234.48      237.76     11.79 o
   4   5  10        0.18       -0.88      0.59 o
   5   5  10        1.59        5.59      2.41 o
   6   5  10       12.61       16.22      4.30 o
   7   5  10        4.44       11.10      2.97 o
   8   5  10        6.43       10.27      2.64 o
  -7   6  10        0.11        0.11      1.19 o
  -6   6  10       84.42       81.27      6.16 o
  -5   6  10      200.46      172.11     13.02 o
  -4   6  10        0.11       14.83      2.69 o
  -3   6  10       40.66       47.27      2.23 o
  -2   6  10       58.58       58.52      2.11 o
  -1   6  10       29.37       36.00      1.41 o
   0   6  10      212.92      216.84      4.42 o
   1   6  10      180.07      168.93      5.62 o
   2   6  10       87.37       85.25      8.73 o
   3   6  10       29.43       26.97      1.32 o
   4   6  10        0.21        0.74      4.69 o
   5   6  10       28.45       33.82      4.18 o
   6   6  10       17.40       25.09      2.03 o
   7   6  10        0.87        1.69      1.60 o
  -6   7  10        0.65        3.74      8.58 o
  -5   7  10        0.66       -1.89      1.26 o
  -4   7  10      171.52      165.74     12.75 o
  -3   7  10      139.13      150.97     14.04 o
  -2   7  10        5.32        6.48      1.95 o
  -1   7  10       11.05       14.39      3.52 o
   0   7  10        0.40        4.52      0.95 o
   1   7  10       53.58       58.91      2.11 o
   2   7  10        3.54        5.00      0.95 o
   3   7  10       21.28       17.53      1.89 o
   4   7  10       21.52       18.49      2.16 o
   5   7  10        3.28        7.50      2.19 o
  -4   8  10        0.19        0.39      1.76 o
  -3   8  10        0.85       -3.14      2.96 o
  -2   8  10       17.03       31.02      2.72 o
  -1   8  10        0.00        3.42      1.25 o
   0   8  10       86.30       97.77      3.22 o
   1   8  10       27.70       34.38      1.91 o
   2   8  10       51.29       39.38      3.14 o
   3   8  10        6.97       11.22      2.34 o
   4   8  10        0.18        6.38      2.02 o
 -10   1  11        0.26        2.73      7.41 o
  -9   1  11        7.12       -1.40      1.59 o
  -8   1  11       36.47       27.24      7.80 o
  -7   1  11        1.18        1.35      0.67 o
  -6   1  11       20.44       24.65      4.74 o
  -5   1  11       65.26       54.63      1.23 o
  -4   1  11      195.68      194.45      4.36 o
  -3   1  11      165.32      185.49      2.65 o
  -2   1  11     2012.91     2024.02     36.03 o
  -1   1  11       57.45       75.61      1.36 o
   0   1  11     3173.46     3469.55     48.48 o
   1   1  11      533.02      545.06     10.16 o
   2   1  11       30.20       31.62      2.66 o
   3   1  11      539.86      495.53      9.74 o
   4   1  11       90.46       88.41      2.91 o
   5   1  11        0.09       -1.58      2.96 o
   6   1  11      144.04      141.48      5.46 o
   7   1  11      140.89      139.87      4.48 o
   8   1  11        5.67       11.53      3.26 o
   9   1  11        9.86       21.92      7.77 o
 -10   2  11        0.14       -2.33      1.72 o
  -9   2  11       15.21       25.33      2.87 o
  -8   2  11      300.10      272.52     16.77 o
  -7   2  11       29.23       24.31      4.75 o
  -6   2  11      423.01      412.12      9.14 o
  -5   2  11        4.24        4.38      0.56 o
  -4   2  11      171.09      186.60      3.08 o
  -3   2  11      205.82      210.97      9.01 o
  -2   2  11       47.30       34.31      2.41 o
  -1   2  11      688.96      781.75     28.00 o
   0   2  11      100.82      127.19      1.96 o
   1   2  11      209.83      215.81      3.18 o
   2   2  11      795.06      790.36     11.99 o
   3   2  11       18.60       26.09      1.21 o
   4   2  11      203.13      195.18     14.48 o
   5   2  11       13.32       13.87      1.58 o
   6   2  11      157.05      113.36      4.15 o
   7   2  11      233.85      200.31      5.00 o
   8   2  11        1.91        6.11      4.05 o
   9   2  11        6.15        4.23      1.44 o
  -9   3  11       51.67       54.39      3.50 o
  -8   3  11       23.71       29.40      4.48 o
  -7   3  11      106.27      112.75      3.33 o
  -6   3  11       56.86       43.84      8.02 o
  -5   3  11      233.47      223.79      8.13 o
  -4   3  11       60.70       65.04      1.65 o
  -3   3  11      181.95      202.44      5.12 o
  -2   3  11       39.30       51.34      2.19 o
  -1   3  11       21.79       15.54      2.59 o
   0   3  11        0.13        2.28      0.78 o
   1   3  11      672.19      697.20     19.59 o
   2   3  11       28.81       31.16      1.41 o
   3   3  11      293.91      300.36      6.49 o
   4   3  11        7.57        6.38      1.95 o
   5   3  11      143.89      125.08     11.44 o
   6   3  11      141.28      126.32      7.41 o
   7   3  11       13.71        9.41      8.41 o
   8   3  11       14.28       19.07      6.24 o
   9   3  11       42.50       29.12      3.41 o
  -9   4  11       53.50       49.17      3.69 o
  -8   4  11       32.14       37.06      4.05 o
  -7   4  11        1.36       -0.78      1.09 o
  -6   4  11      198.62      188.55     10.85 o
  -5   4  11       47.49       48.83      1.92 o
  -4   4  11      286.28      288.17      5.52 o
  -3   4  11      146.35      155.23     18.76 o
  -2   4  11       80.19       84.88      1.84 o
  -1   4  11      180.06      190.14      4.48 o
   0   4  11      433.60      446.30      7.36 o
   1   4  11       18.44       18.54      0.95 o
   2   4  11      311.84      320.01      5.55 o
   3   4  11       82.29       77.80      2.34 o
   4   4  11      258.99      257.51     10.35 o
   5   4  11       70.50       73.95      2.29 o
   6   4  11       12.11        9.79      3.23 o
   7   4  11       31.86       42.65      2.22 o
   8   4  11       20.68       16.86      6.92 o
  -8   5  11        4.33        1.41      1.25 o
  -7   5  11       33.53       32.07      2.84 o
  -6   5  11        2.51        4.41      1.23 o
  -5   5  11      108.98      110.22      7.00 o
  -4   5  11       73.68      102.27      4.80 o
  -3   5  11       59.23       59.07      1.61 o
  -2   5  11       29.01       27.54      4.41 o
  -1   5  11        1.87        2.10      0.85 o
   0   5  11       18.40       12.78      1.25 o
   1   5  11      106.39      114.86      3.33 o
   2   5  11        0.36        2.49      1.64 o
   3   5  11      204.76      188.96     10.63 o
   4   5  11        0.01        0.68      1.09 o
   5   5  11      208.80      197.49      5.76 o
   6   5  11       30.55       29.75      1.91 o
   7   5  11        6.83        7.69      3.22 o
  -7   6  11        7.83        6.35      1.36 o
  -6   6  11       22.69       29.89      2.98 o
  -5   6  11       60.29       53.40     12.15 o
  -4   6  11       11.69       17.12      3.52 o
  -3   6  11       28.92       30.80      1.67 o
  -2   6  11        0.15        1.56      0.78 o
  -1   6  11        9.52        9.89      5.95 o
   0   6  11        5.69        2.48      1.11 o
   1   6  11       33.49       28.89      1.61 o
   2   6  11      196.41      194.62      4.53 o
   3   6  11        4.21        2.64      1.27 o
   4   6  11        1.46        2.42      1.87 o
   5   6  11        0.17        5.29      3.60 o
   6   6  11        6.47        0.76      0.97 o
  -6   7  11        8.97        3.33      1.38 o
  -5   7  11       46.02       38.38      4.38 o
  -4   7  11       87.18      101.32      8.16 o
  -3   7  11        0.03       -2.20      1.47 o
  -2   7  11        1.59        1.68      1.95 o
  -1   7  11        7.45        4.56      1.00 o
   0   7  11       12.27       20.81      1.38 o
   1   7  11        9.46       11.06      1.25 o
   2   7  11       52.90       48.47      2.09 o
   3   7  11      127.45      124.88      4.47 o
   4   7  11        2.05        2.17      1.70 o
   5   7  11        0.35       -1.41      1.39 o
  -4   8  11       31.60       30.10      2.64 o
  -3   8  11        4.33        8.49      2.66 o
  -2   8  11        1.12       -1.50      1.48 o
  -1   8  11        1.82        1.41      0.95 o
   0   8  11        9.39        5.00      1.13 o
   1   8  11       57.46       60.64      2.72 o
   2   8  11       76.87       77.88      3.75 o
   3   8  11       66.17       62.61      4.16 o
 -10   0  12        7.78        6.06      2.64 o
  -9   0  12      141.18      127.98      7.92 o
  -8   0  12      296.46      252.83     11.53 o
  -7   0  12      285.69      183.95      5.77 o
  -6   0  12      614.00      647.74     14.00 o
  -5   0  12       79.37       97.27      2.72 o
  -4   0  12     1526.99     1503.59     34.89 o
  -3   0  12        0.01        0.92      0.45 o
  -2   0  12     1236.27     1184.29     19.78 o
  -1   0  12      342.82      441.03      7.88 o
   0   0  12    16325.01    17930.29    391.68 o
   1   0  12      793.28      828.77     20.16 o
   2   0  12      161.60      202.36      5.69 o
   3   0  12        7.91       17.64      1.05 o
   4   0  12     1142.12     1118.97     27.60 o
   5   0  12       21.67       31.08      2.38 o
   6   0  12     1201.90     1098.99     37.30 o
   7   0  12      958.66     1006.53     35.69 o
   8   0  12        8.85        2.97      3.14 o
   9   0  12      167.24      147.02     10.31 o
 -10   1  12       90.61       97.86     17.17 o
  -9   1  12       31.01       37.09      2.96 o
  -8   1  12       55.69       62.73      8.75 o
  -7   1  12        8.59        4.59      2.57 o
  -6   1  12      128.76      107.78      2.20 o
  -5   1  12      412.87      462.82      6.84 o
  -4   1  12        0.23        0.77      1.17 o
  -3   1  12      203.35      173.67      7.91 o
  -2   1  12      434.79      362.21      4.38 o
  -1   1  12     1986.59     2229.26     38.17 o
   0   1  12     2682.33     2676.01     69.50 o
   1   1  12       77.59       78.55      1.55 o
   2   1  12      136.07      123.42      3.20 o
   3   1  12      207.20      190.68      3.88 o
   4   1  12        9.35       10.04      0.87 o
   5   1  12      380.03      329.38      9.14 o
   6   1  12      203.56      214.92     13.02 o
   7   1  12        7.07       11.58      5.63 o
   8   1  12       73.99       81.71     17.77 o
   9   1  12        0.11        0.31      3.12 o
  -9   2  12      127.26      110.54     21.99 o
  -8   2  12       11.84       13.14      1.88 o
  -7   2  12       23.28       20.14      1.45 o
  -6   2  12        0.08        3.20      1.55 o
  -5   2  12       83.48       72.15      1.63 o
  -4   2  12        0.43        0.98      0.47 o
  -3   2  12      200.25      187.67      3.11 o
  -2   2  12       93.90       75.84      2.41 o
  -1   2  12      264.51      352.76      9.85 o
   0   2  12      825.23      861.12     14.66 o
   1   2  12      217.11      180.43      5.00 o
   2   2  12      101.12       89.59      2.29 o
   3   2  12       56.42       61.48      4.49 o
   4   2  12      497.85      509.94     36.88 o
   5   2  12       41.88       38.00      5.16 o
   6   2  12      201.57      184.05      5.39 o
   7   2  12      136.28      129.95      7.78 o
   8   2  12        0.28       -1.57      1.04 o
   9   2  12       16.65       24.44      6.86 o
  -9   3  12       43.59       43.07      3.13 o
  -8   3  12       14.00       11.56      1.28 o
  -7   3  12       37.23       41.57     12.03 o
  -6   3  12        2.23        4.65      2.33 o
  -5   3  12      269.62      278.13      5.18 o
  -4   3  12        9.33       11.60      5.76 o
  -3   3  12        9.33       14.72      2.55 o
  -2   3  12      552.91      640.55     31.06 o
  -1   3  12       13.64       15.87      2.83 o
   0   3  12      124.97      121.72      2.65 o
   1   3  12      156.99      151.27      8.98 o
   2   3  12       43.01       60.68      2.33 o
   3   3  12        0.18        2.18      2.18 o
   4   3  12        0.13       -0.05      3.12 o
   5   3  12      424.72      426.59      8.37 o
   6   3  12        0.54        2.88      1.87 o
   7   3  12      147.21      159.82      6.56 o
   8   3  12       33.88       41.44      2.53 o
  -9   4  12        0.89        6.89      3.41 o
  -8   4  12       17.75       17.22      1.77 o
  -7   4  12        2.18        6.93      1.95 o
  -6   4  12       77.46       85.06      5.77 o
  -5   4  12        1.75        0.46      1.88 o
  -4   4  12       11.33        9.98      1.02 o
  -3   4  12       95.93       96.12      3.27 o
  -2   4  12        6.50        4.48      0.78 o
  -1   4  12       46.73       55.08      1.27 o
   0   4  12       83.82       79.21      2.00 o
   1   4  12       51.03       47.73      2.48 o
   2   4  12       52.62       45.43      1.52 o
   3   4  12        6.71        6.44      1.98 o
   4   4  12       18.08       19.18      1.90 o
   5   4  12        2.53       -1.14      1.48 o
   6   4  12        8.47        5.60      1.52 o
   7   4  12        3.03        1.88      0.95 o
   8   4  12        5.43        6.39      4.05 o
  -8   5  12       26.17       28.63      2.55 o
  -7   5  12        4.27        6.00      1.76 o
  -6   5  12        0.70       -0.13      1.78 o
  -5   5  12      123.43      122.17      4.47 o
  -4   5  12       66.11       75.25      3.03 o
  -3   5  12       17.50       16.65      1.13 o
  -2   5  12       17.08       24.14      1.42 o
  -1   5  12       17.53       15.32      1.41 o
   0   5  12       16.00        5.00      1.13 o
   1   5  12        6.35        5.22      1.96 o
   2   5  12        0.79       -0.96      0.64 o
   3   5  12       24.44       13.93      1.14 o
   4   5  12        3.02        1.41      0.77 o
   5   5  12       96.47      102.53     10.88 o
   6   5  12        0.00       -1.68      3.38 o
   7   5  12       14.82        4.40      1.58 o
  -7   6  12        2.85        6.85      2.74 o
  -6   6  12       20.34       21.52      6.48 o
  -5   6  12       85.10       83.95      6.01 o
  -4   6  12       42.68       35.86      5.89 o
  -3   6  12       99.93      101.26      3.02 o
  -2   6  12       45.98       30.11      1.52 o
  -1   6  12      130.74      138.44      3.24 o
   0   6  12        0.55        0.47      0.80 o
   1   6  12       30.81       21.05      1.38 o
   2   6  12      118.29      112.90      3.19 o
   3   6  12       70.74       71.41      2.75 o
   4   6  12        4.73        6.56      1.28 o
   5   6  12        1.84        7.98      1.69 o
   6   6  12        2.47       -1.89      1.72 o
  -6   7  12       55.31       42.56      2.71 o
  -5   7  12       14.17       14.72      2.02 o
  -4   7  12        7.77        5.61      1.63 o
  -3   7  12       16.57       21.25      3.38 o
  -2   7  12        1.41        5.78      3.84 o
  -1   7  12       54.02       60.98      5.32 o
   0   7  12       18.88       16.20      1.20 o
   1   7  12       39.84       38.44      2.02 o
   2   7  12        2.08       11.91      1.55 o
   3   7  12       46.91       39.22      2.50 o
   4   7  12        0.54        1.72      1.70 o
   5   7  12        3.35        8.63      2.06 o
  -4   8  12       18.44       23.42      8.38 o
  -3   8  12       11.97       10.28      3.84 o
  -2   8  12        0.35       -1.29      2.98 o
  -1   8  12        1.95       -0.78      0.94 o
   0   8  12        5.02        7.63      1.11 o
   1   8  12       18.71       15.61      1.38 o
   2   8  12        1.93        1.89      1.58 o
   3   8  12        1.31        2.03      2.17 o
 -10   1  13        0.21       -0.57      2.04 o
  -9   1  13       45.57       55.94      3.90 o
  -8   1  13       25.12       21.52      3.36 o
  -7   1  13       49.06       53.56      3.36 o
  -6   1  13      106.26      105.01      5.36 o
  -5   1  13       29.11       22.33      2.02 o
  -4   1  13      433.59      404.75      6.55 o
  -3   1  13      639.43      626.34     29.09 o
  -2   1  13      125.26      141.17      4.45 o
  -1   1  13      376.65      348.09      5.28 o
   0   1  13     2535.00     2655.96     59.93 o
   1   1  13      295.56      310.52      5.94 o
   2   1  13      428.53      458.52     20.18 o
   3   1  13        0.41        0.27      0.71 o
   4   1  13       67.70       71.27      2.13 o
   5   1  13        3.34        2.87      1.40 o
   6   1  13       16.00       14.58      2.18 o
   7   1  13       62.08       61.51      5.78 o
   8   1  13        0.43        7.16      2.54 o
   9   1  13        0.78        3.36      1.87 o
  -9   2  13        6.76       14.36      5.46 o
  -8   2  13        1.02       -0.79      1.56 o
  -7   2  13       20.55       15.96      4.84 o
  -6   2  13       66.10       48.98      1.82 o
  -5   2  13      105.71      110.83     11.00 o
  -4   2  13        0.24        1.74      2.18 o
  -3   2  13       48.50       42.84      2.39 o
  -2   2  13      163.28      176.02      3.10 o
  -1   2  13       17.06       17.07      0.74 o
   0   2  13     2519.16     2821.25     96.26 o
   1   2  13     1097.26     1123.57     30.95 o
   2   2  13      225.35      236.70     21.63 o
   3   2  13      422.19      422.53      9.26 o
   4   2  13        2.27       12.16      2.36 o
   5   2  13       90.56       75.25      4.77 o
   6   2  13       43.99       51.90      3.65 o
   7   2  13      100.67       68.95      3.11 o
   8   2  13        0.01        9.71      2.03 o
   9   2  13       16.30       35.52      3.78 o
  -9   3  13       19.01       17.35      9.00 o
  -8   3  13       90.53       86.72      3.03 o
  -7   3  13       16.43       17.04      2.35 o
  -6   3  13      199.05      205.77      8.49 o
  -5   3  13        5.09        1.89      1.71 o
  -4   3  13      127.75      129.41     16.68 o
  -3   3  13        0.44        0.07      1.63 o
  -2   3  13       60.04       63.32      2.89 o
  -1   3  13       13.83       15.30      2.96 o
   0   3  13       78.11       73.03      2.19 o
   1   3  13        5.37        5.64      0.38 o
   2   3  13      445.76      428.20     13.44 o
   3   3  13       32.43       27.85      1.51 o
   4   3  13      444.84      402.57     10.64 o
   5   3  13       68.70       69.44      3.48 o
   6   3  13       18.33       22.66      4.27 o
   7   3  13       78.24       62.49      4.07 o
   8   3  13        1.89        3.20      5.32 o
  -9   4  13       42.76       43.72      4.63 o
  -8   4  13       10.27       20.14      2.36 o
  -7   4  13       36.89       36.76      2.14 o
  -6   4  13       59.18       55.43      9.51 o
  -5   4  13        3.08        3.48      1.21 o
  -4   4  13        0.80        4.20      0.71 o
  -3   4  13      219.87      221.29     22.70 o
  -2   4  13      166.55      152.12     12.20 o
  -1   4  13       38.64       35.89      2.57 o
   0   4  13      303.76      284.36      6.75 o
   1   4  13      985.72      935.98     22.06 o
   2   4  13      481.90      497.43      9.61 o
   3   4  13      948.33      991.86     20.17 o
   4   4  13       57.84       73.30      4.89 o
   5   4  13       40.49       37.47      5.51 o
   6   4  13       41.66       37.12      2.33 o
   7   4  13        3.04        1.35      5.02 o
   8   4  13        2.72        0.78      4.76 o
  -8   5  13        6.30        5.30      1.55 o
  -7   5  13        5.66       13.37      2.03 o
  -6   5  13       18.90       24.31      2.86 o
  -5   5  13      145.72      138.04     21.59 o
  -4   5  13       84.53       91.99      4.95 o
  -3   5  13      363.40      346.39      7.18 o
  -2   5  13       91.35       92.88      2.66 o
  -1   5  13      282.76      267.59     11.59 o
   0   5  13        0.03        2.64      1.09 o
   1   5  13      328.96      311.53      6.63 o
   2   5  13        6.06        2.33      1.27 o
   3   5  13       57.33       58.77      2.85 o
   4   5  13        0.31        0.00      2.41 o
   5   5  13       10.06       12.60      4.07 o
   6   5  13        5.36       14.45      4.23 o
   7   5  13       39.81       38.00      7.20 o
  -7   6  13        0.49        2.61      9.13 o
  -6   6  13       68.14       68.11      7.96 o
  -5   6  13       10.67        8.56      4.32 o
  -4   6  13        0.69        0.09      2.19 o
  -3   6  13        3.71       -0.02      2.27 o
  -2   6  13       19.09       23.71      1.24 o
  -1   6  13        8.44        6.23      2.28 o
   0   6  13       79.30       83.27      2.52 o
   1   6  13      137.04      145.51      3.92 o
   2   6  13      225.47      190.11      5.17 o
   3   6  13       36.98       33.78      1.59 o
   4   6  13        2.57        7.02      1.72 o
   5   6  13        2.26       -1.66      1.11 o
   6   6  13        0.05       -0.78      1.42 o
  -6   7  13        2.91        2.29      1.80 o
  -5   7  13       26.46       26.29      9.98 o
  -4   7  13      165.66      178.32      6.58 o
  -3   7  13       43.24       45.47      2.49 o
  -2   7  13       14.95       17.41      3.48 o
  -1   7  13        3.68       -0.20      1.32 o
   0   7  13        4.92        5.94      1.09 o
   1   7  13        0.25        1.41      0.77 o
   2   7  13       30.10       29.97      1.92 o
   3   7  13      100.69       91.93      4.08 o
   4   7  13       19.04       24.63      2.86 o
   5   7  13        5.22       10.81      2.47 o
  -4   8  13       20.97       16.97      4.71 o
  -3   8  13        0.36        0.69      1.01 o
  -2   8  13        0.71       -1.17      2.02 o
  -1   8  13        0.13       -2.63      1.75 o
   0   8  13        3.33        3.75      1.11 o
   1   8  13        0.02        2.97      1.08 o
   2   8  13        1.09       -0.63      0.92 o
   3   8  13       22.12       16.09      2.81 o
 -10   0  14       12.40       21.86      4.33 o
  -9   0  14       25.07       24.02      3.92 o
  -8   0  14       98.08       98.76      6.45 o
  -7   0  14      162.95      118.27      4.34 o
  -6   0  14      262.88      226.89      5.66 o
  -5   0  14        9.27       11.99      1.13 o
  -4   0  14      126.40      133.41      3.17 o
  -3   0  14     1034.84     1086.60     18.13 o
  -2   0  14      291.08      320.88      6.72 o
  -1   0  14     1226.65     1071.81     18.00 o
   0   0  14     3473.14     4244.77    133.57 o
   1   0  14      120.53      128.26      5.95 o
   2   0  14     2855.32     2924.28     66.24 o
   3   0  14      179.17      172.93      5.27 o
   5   0  14      524.55      567.66     14.89 o
   6   0  14        1.37        4.36      1.56 o
   7   0  14       86.15       65.61      5.88 o
   8   0  14        3.07       -3.26      2.17 o
   9   0  14        0.30        4.84      2.81 o
  -9   1  14       19.78       17.41      2.19 o
  -8   1  14        0.96        4.77      1.77 o
  -7   1  14        3.35        6.69      1.41 o
  -6   1  14        9.84        3.62      0.94 o
  -5   1  14      146.44      123.74      4.17 o
  -4   1  14      550.18      509.87     15.90 o
  -3   1  14       63.00       62.06      1.67 o
  -2   1  14     1543.20     1509.41     17.17 o
  -1   1  14       53.12       37.17      0.88 o
   0   1  14      790.98      857.91     21.98 o
   1   1  14      741.59      786.52     10.91 o
   2   1  14      362.39      360.69     14.24 o
   3   1  14      136.04      126.10      6.20 o
   4   1  14      746.01      710.94     12.48 o
   5   1  14        8.50       10.22      1.29 o
   6   1  14      319.38      321.95      8.41 o
   7   1  14       18.64       22.26      7.00 o
   8   1  14       53.17       52.41      8.77 o
   9   1  14       18.22       26.79      6.79 o
  -9   2  14       16.93       11.37      6.59 o
  -8   2  14       33.18       30.61      6.36 o
  -7   2  14        0.63        0.82      2.03 o
  -6   2  14      253.68      256.89     11.06 o
  -5   2  14       25.98       31.28      2.47 o
  -4   2  14      341.59      337.91     17.79 o
  -3   2  14       25.13       27.17      3.63 o
  -2   2  14        0.30        0.31      0.45 o
  -1   2  14        6.70        4.25      0.64 o
   0   2  14       64.31       83.92      2.41 o
   1   2  14      177.63      134.71      3.55 o
   2   2  14       92.03       82.37      2.13 o
   3   2  14     1518.01     1530.97     25.24 o
   4   2  14        1.15       -1.16      1.41 o
   5   2  14      235.30      255.22     10.78 o
   6   2  14        0.17        0.12      3.05 o
   7   2  14      133.01      114.54      4.66 o
   8   2  14        9.69       11.49      4.07 o
  -9   3  14        9.56        9.49      1.70 o
  -8   3  14        1.02       -0.42      1.20 o
  -7   3  14       55.35       47.42      5.81 o
  -6   3  14       94.22       75.95      2.17 o
  -5   3  14       19.68       25.25      1.25 o
  -4   3  14       61.40       60.11      3.13 o
  -3   3  14       82.13       95.71      6.11 o
  -2   3  14      460.95      441.07      8.92 o
  -1   3  14        3.81        2.39      0.54 o
   0   3  14      875.19      908.01     15.50 o
   1   3  14      743.51      755.41     14.47 o
   2   3  14        1.51        1.23      0.86 o
   3   3  14      460.27      487.33     11.56 o
   4   3  14       25.99       22.38      5.22 o
   5   3  14        0.74        2.85      1.09 o
   6   3  14       43.76       41.32      6.87 o
   7   3  14       67.49       73.67      2.68 o
   8   3  14        3.16       -0.09      1.80 o
  -8   4  14        0.15        0.38      1.21 o
  -7   4  14        6.34        6.38      1.39 o
  -6   4  14      215.76      199.89      6.72 o
  -5   4  14      379.04      369.62     10.58 o
  -4   4  14       34.39       33.84      6.47 o
  -3   4  14       22.58       23.14      1.67 o
  -2   4  14        1.84        1.62      1.70 o
  -1   4  14        0.37        0.31      0.78 o
   0   4  14       11.59       17.53      1.36 o
   1   4  14      470.87      471.02      8.62 o
   2   4  14     1154.82     1201.83     20.84 o
   3   4  14        1.22       -0.20      0.80 o
   4   4  14       72.84       51.72      3.20 o
   5   4  14        1.54       -0.14      0.85 o
   6   4  14       14.21       12.64      1.64 o
   7   4  14        2.54        1.74      1.16 o
   8   4  14        8.75        8.13      3.34 o
  -8   5  14        1.16        6.75      2.98 o
  -7   5  14       13.89       10.94      1.37 o
  -6   5  14        3.55        1.51      3.12 o
  -5   5  14        3.20        5.79      1.29 o
  -4   5  14       53.43       55.78     11.75 o
  -3   5  14       24.62       19.88      2.37 o
  -2   5  14      111.05      124.60      4.19 o
  -1   5  14       35.97       34.91      1.73 o
   0   5  14        2.70        9.08      1.44 o
   1   5  14       11.10        3.42      1.11 o
   2   5  14        7.73        9.08      1.28 o
   3   5  14      239.72      231.44      7.98 o
   4   5  14       94.23      101.51      3.02 o
   5   5  14       20.73       20.14      2.02 o
   6   5  14       13.86        6.56      1.41 o
   7   5  14        8.69        8.13      1.86 o
  -7   6  14        2.11       -0.03      1.32 o
  -6   6  14       74.55       55.67      2.81 o
  -5   6  14       49.56       50.91     11.75 o
  -4   6  14       37.53       31.11      5.08 o
  -3   6  14      229.32      238.23     19.70 o
  -2   6  14       52.45       46.86      1.73 o
  -1   6  14       56.29       57.03      6.45 o
   0   6  14      116.78      116.91      3.25 o
   1   6  14       47.53       56.25      2.25 o
   2   6  14       10.13        7.16      1.06 o
   3   6  14       46.21       41.77      1.94 o
   4   6  14       14.17       12.34      1.58 o
   5   6  14        0.19        1.11      1.42 o
   6   6  14        0.02        0.16      1.42 o
  -5   7  14        9.67        2.52      2.03 o
  -4   7  14        0.97        7.74      5.07 o
  -3   7  14        0.29        1.89      1.72 o
  -2   7  14        4.56        5.48      1.16 o
  -1   7  14       82.96       97.77      3.22 o
   0   7  14        1.17        0.63      0.92 o
   1   7  14        0.07        0.47      0.95 o
   2   7  14       36.73       38.28      2.17 o
   3   7  14        6.15        7.16      1.41 o
   4   7  14        6.17        7.63      2.00 o
  -3   8  14       19.68       19.25      6.66 o
  -2   8  14        1.03        3.59      3.69 o
  -1   8  14        0.32        3.28      1.41 o
   0   8  14        5.30        9.84      1.25 o
   1   8  14        1.28       -0.47      1.09 o
   2   8  14        7.14        8.41      1.59 o
  -9   1  15        8.47       12.00      2.27 o
  -8   1  15        3.01        0.11      1.38 o
  -7   1  15      145.12      150.59      4.08 o
  -6   1  15       10.12        9.31      2.10 o
  -5   1  15      172.86      165.85     12.58 o
  -4   1  15      332.22      330.70      4.59 o
  -3   1  15       15.76       12.89      2.66 o
  -2   1  15      505.17      483.17      6.01 o
  -1   1  15        4.39        8.81      1.18 o
   0   1  15        0.04        2.19      0.71 o
   1   1  15       52.74       53.46      6.93 o
   2   1  15      110.81      100.49      6.91 o
   3   1  15        3.85        6.04      0.90 o
   4   1  15       83.52       95.10      5.29 o
   5   1  15        4.82        0.02      1.02 o
   6   1  15        0.89        0.38      1.12 o
   7   1  15       51.54       50.30     12.31 o
   8   1  15       24.47       21.65      5.63 o
  -9   2  15       52.78       36.30      4.22 o
  -8   2  15       38.96       34.78      3.02 o
  -7   2  15      135.02      132.00      6.91 o
  -6   2  15      476.84      449.77     41.42 o
  -5   2  15       81.39       85.96      4.27 o
  -4   2  15       56.93       61.62      5.34 o
  -3   2  15        0.03       -0.05      0.87 o
  -2   2  15       22.55       23.28      0.93 o
  -1   2  15       78.36       69.36      1.97 o
   0   2  15      172.14      158.58      4.99 o
   1   2  15       21.24       28.62      1.03 o
   2   2  15       46.19       40.57      2.60 o
   3   2  15      335.79      356.20     11.08 o
   4   2  15      205.26      221.53     17.56 o
   5   2  15       14.56       14.84      5.86 o
   6   2  15       26.74       30.01      3.32 o
   7   2  15       17.05       24.65      6.09 o
   8   2  15        8.29        4.29      1.83 o
  -9   3  15        0.06       -3.52      2.34 o
  -8   3  15       80.49       81.96      5.55 o
  -7   3  15        5.54       11.42      1.88 o
  -6   3  15      139.56      144.19      5.35 o
  -5   3  15      342.84      341.35      6.92 o
  -4   3  15      427.04      439.08     19.91 o
  -3   3  15      740.45      797.52     38.47 o
  -2   3  15       57.11       52.62      5.44 o
  -1   3  15       29.16       29.08      1.13 o
   0   3  15      400.89      418.28     32.31 o
   1   3  15       91.78       86.60      2.91 o
   2   3  15       11.63        9.06      3.70 o
   3   3  15      644.16      669.08     31.60 o
   4   3  15      395.92      387.99      8.63 o
   5   3  15       23.15       24.09      3.23 o
   6   3  15       30.76       30.14      2.51 o
   7   3  15        1.27        7.12      1.79 o
   8   3  15       72.54       95.35      3.95 o
  -8   4  15       10.94        8.80      1.47 o
  -7   4  15        8.12        2.81      1.89 o
  -6   4  15      414.81      449.28     26.60 o
  -5   4  15       15.25       11.39      1.31 o
  -4   4  15      409.90      406.38     14.24 o
  -3   4  15      228.94      235.33     12.97 o
  -2   4  15        0.29        0.41      0.60 o
  -1   4  15      172.36      163.14      3.37 o
   0   4  15        5.23       14.53      1.44 o
   1   4  15        0.07        0.00      1.56 o
   2   4  15        0.95        1.25      2.10 o
   3   4  15        9.82       10.23      1.20 o
   4   4  15       25.45       31.59      2.55 o
   5   4  15        0.13        0.35      0.83 o
   6   4  15       16.68       18.68      1.81 o
   7   4  15       87.12       96.77      8.30 o
  -8   5  15       44.68       51.63     13.52 o
  -7   5  15       11.74       27.05      2.59 o
  -6   5  15       60.87       61.67      9.28 o
  -5   5  15        0.98        3.75      1.41 o
  -4   5  15      292.90      284.07      5.76 o
  -3   5  15       81.46       71.83      2.97 o
  -2   5  15      115.40      144.03      3.73 o
  -1   5  15       47.91       44.45      1.82 o
   0   5  15      210.60      217.20      5.16 o
   1   5  15      149.43      163.85      4.80 o
   2   5  15      329.07      327.18      7.23 o
   3   5  15      596.96      636.98     14.52 o
   4   5  15        0.79        2.64      0.94 o
   5   5  15       16.48       20.03      1.91 o
   6   5  15        0.49       -1.41      1.39 o
   7   5  15        0.40        0.92      2.33 o
  -7   6  15        3.20        4.48      1.50 o
  -6   6  15        7.15       10.79      1.96 o
  -5   6  15       65.96       73.64      3.22 o
  -4   6  15       88.54       94.25      7.18 o
  -3   6  15        0.18        1.40      1.95 o
  -2   6  15        7.71        8.58      2.04 o
  -1   6  15        0.26       -0.47      0.80 o
   0   6  15        0.56        4.20      0.92 o
   1   6  15      119.59      126.85      3.38 o
   2   6  15      101.70       96.79      3.20 o
   3   6  15       12.42       10.81      1.23 o
   4   6  15        6.19        7.36      1.91 o
   5   6  15        7.78        3.42      1.39 o
   6   6  15        5.14        9.38      2.38 o
  -5   7  15        0.51        1.49      3.13 o
  -4   7  15        0.62        2.67      2.41 o
  -3   7  15        0.23        1.62      1.28 o
  -2   7  15       17.63       12.76      2.19 o
  -1   7  15        2.56        4.67      0.92 o
   0   7  15       10.36        8.27      1.08 o
   1   7  15       13.82       11.39      1.27 o
   2   7  15        0.15       -1.41      0.95 o
   3   7  15        0.40       -2.13      1.42 o
   4   7  15        0.56       -2.30      1.53 o
  -3   8  15        4.03       -0.35      4.30 o
  -2   8  15        0.25        4.47      1.43 o
  -1   8  15        1.19       -1.23      1.08 o
   0   8  15       14.28       17.02      1.44 o
   1   8  15        0.73        0.63      0.92 o
   2   8  15        1.95        3.61      1.23 o
  -9   0  16       12.18       16.61      3.56 o
  -8   0  16        0.48        5.17      1.88 o
  -7   0  16       65.12       75.69      3.48 o
  -6   0  16      203.40      180.25      5.03 o
  -5   0  16        2.66        1.23      0.61 o
  -4   0  16      192.30      215.00      5.13 o
  -3   0  16      172.06      160.98      3.81 o
  -2   0  16     3284.62     3316.51     60.47 o
  -1   0  16      167.50      130.82      4.28 o
   0   0  16     1507.14     1694.45     40.14 o
   2   0  16      495.63      485.12     12.11 o
   3   0  16     2581.16     2845.06     53.35 o
   4   0  16      757.83      766.64     19.38 o
   5   0  16       10.21       10.31      1.84 o
   6   0  16      106.11      100.76      4.52 o
   7   0  16        3.07        2.97      3.14 o
   8   0  16      115.39      118.82      9.81 o
  -9   1  16       14.17       23.32      2.52 o
  -8   1  16       53.40       36.75      2.83 o
  -7   1  16       11.22        6.63      1.50 o
  -6   1  16       39.22       32.94      1.20 o
  -5   1  16      257.78      249.53      8.10 o
  -4   1  16      552.41      523.17     19.16 o
  -3   1  16     2528.69     2499.46     30.25 o
  -2   1  16       42.93       52.24      2.16 o
  -1   1  16      733.30      746.04     10.61 o
   0   1  16        6.47       10.54      1.41 o
   1   1  16      667.95      692.50     18.06 o
   2   1  16      333.24      304.05      5.44 o
   3   1  16      232.39      229.86      5.31 o
   4   1  16       25.24       21.90      1.52 o
   5   1  16       75.88       78.04      2.64 o
   6   1  16       15.21       21.54      5.46 o
   7   1  16      153.10      124.20      4.68 o
   8   1  16       33.45       31.62      3.42 o
  -9   2  16        8.59       13.25      7.76 o
  -8   2  16       60.54       62.70      8.13 o
  -7   2  16       12.50       12.92      3.31 o
  -6   2  16        3.81        4.56      1.27 o
  -5   2  16      124.88      126.46      2.49 o
  -4   2  16      635.71      654.98     16.06 o
  -3   2  16        8.81       10.77      0.65 o
  -2   2  16      305.15      286.71      4.46 o
  -1   2  16       17.78       15.17      0.84 o
   0   2  16      413.18      420.66      6.13 o
   1   2  16       50.48       52.08      1.74 o
   2   2  16      713.63      723.31     11.29 o
   3   2  16        3.82        4.37      1.41 o
   4   2  16       39.28       42.17      1.87 o
   5   2  16        7.99        9.78      3.90 o
   6   2  16       54.28       56.24      8.84 o
   7   2  16        2.90        6.55      1.47 o
   8   2  16        3.54        2.42      2.34 o
  -9   3  16        0.95       -0.54      3.58 o
  -8   3  16       28.54       26.99      1.85 o
  -7   3  16        0.08        0.11      1.37 o
  -6   3  16        7.19        6.33      1.08 o
  -5   3  16       52.05       54.33      2.06 o
  -4   3  16     1649.43     1745.23    146.13 o
  -3   3  16      510.08      454.20     24.19 o
  -2   3  16      129.81      134.61      2.97 o
  -1   3  16       32.18       28.39      4.29 o
   0   3  16       17.85       15.30      4.49 o
   1   3  16        6.79        3.24      0.42 o
   2   3  16      420.29      409.71      7.58 o
   3   3  16     1057.26     1047.00     18.30 o
   4   3  16       45.84       47.71      3.01 o
   5   3  16       86.21       80.48      5.44 o
   6   3  16        2.96        2.81      2.02 o
   7   3  16        0.15        2.98      5.15 o
   8   3  16        1.72        1.06      4.91 o
  -8   4  16        0.15        0.21      1.55 o
  -7   4  16        3.65        0.31      2.42 o
  -6   4  16       38.93       34.84      2.39 o
  -5   4  16      174.78      163.60     12.20 o
  -4   4  16      123.14      118.48      7.48 o
  -3   4  16        9.70        9.93      1.55 o
  -2   4  16       15.24        7.93      2.34 o
  -1   4  16       19.58       25.30      1.66 o
   0   4  16       23.13       23.16      1.92 o
   1   4  16      102.60       94.82      3.17 o
   2   4  16      244.08      216.84      7.36 o
   3   4  16       36.06       32.49      1.86 o
   4   4  16       21.77       21.05      1.19 o
   5   4  16        1.35       -1.45      1.95 o
   6   4  16       22.90       26.09      9.24 o
   7   4  16        3.61        7.50      4.31 o
  -7   5  16       11.43       16.83      3.93 o
  -6   5  16       89.94       73.52      5.07 o
  -5   5  16      166.43      174.57      5.61 o
  -4   5  16        6.20        7.12      1.95 o
  -3   5  16       84.19       94.58      2.92 o
  -2   5  16      136.06      146.12      5.82 o
  -1   5  16       14.02       12.26      2.67 o
   0   5  16      135.60      132.84      3.75 o
   1   5  16       50.95       56.63      2.25 o
   2   5  16       17.48       16.09      1.61 o
   3   5  16        2.65        2.33      0.92 o
   4   5  16        0.93        2.64      1.09 o
   5   5  16        0.35        0.31      1.42 o
   6   5  16        4.65        9.69      2.02 o
  -6   6  16       26.90       35.24      2.37 o
  -5   6  16        1.88        2.39      4.52 o
  -4   6  16        2.05        5.03      1.42 o
  -3   6  16       12.97       14.98      1.88 o
  -2   6  16        6.80       12.53      7.19 o
  -1   6  16       22.79       28.05      6.18 o
   0   6  16        7.93        7.50      1.23 o
   1   6  16        3.27        2.17      1.11 o
   2   6  16       17.24       12.34      1.41 o
   3   6  16       55.25       49.53      2.11 o
   4   6  16        1.26        2.17      1.55 o
   5   6  16       38.21       45.57      3.20 o
  -5   7  16       14.74       20.13      3.00 o
  -4   7  16        1.75        3.85      1.25 o
  -3   7  16       62.30       60.92      2.86 o
  -2   7  16        4.62        3.04      1.25 o
  -1   7  16        0.01        1.56      0.94 o
   0   7  16        0.30       -0.47      0.80 o
   1   7  16        1.47       -1.17      0.78 o
   2   7  16        1.00        2.17      1.11 o
   3   7  16        0.30        4.67      1.89 o
   4   7  16        0.01       -1.85      1.23 o
  -2   8  16        5.37        4.86      3.22 o
  -1   8  16        1.54        1.23      1.08 o
   0   8  16        0.78        0.31      1.09 o
   1   8  16        0.91        3.61      1.42 o
  -9   1  17       36.65       50.24      5.14 o
  -8   1  17        0.21        3.49      1.24 o
  -7   1  17        0.03       -0.46      0.68 o
  -6   1  17       58.23       67.19      6.52 o
  -5   1  17       11.36       10.94      0.72 o
  -4   1  17      222.25      210.29      4.70 o
  -3   1  17      116.38      106.36      2.19 o
  -2   1  17       82.67       75.37      1.38 o
  -1   1  17      311.32      313.58     16.18 o
   0   1  17       77.54       89.49      2.32 o
   1   1  17      438.24      456.04     25.02 o
   2   1  17        2.06        7.60      2.42 o
   3   1  17      753.34      729.57     28.54 o
   4   1  17      581.47      707.00     14.63 o
   5   1  17      150.37      169.22      4.36 o
   6   1  17       45.36       47.31     11.60 o
   7   1  17       17.11       19.67      1.94 o
   8   1  17        3.14       -0.88      4.45 o
  -9   2  17        5.76        3.24      3.05 o
  -8   2  17       31.31       33.28      2.15 o
  -7   2  17        7.01       10.25      3.38 o
  -6   2  17       76.69       73.96      3.02 o
  -5   2  17       14.67        9.27      1.97 o
  -4   2  17      658.45      617.56     10.76 o
  -3   2  17      606.73      608.67      8.25 o
  -2   2  17      362.50      367.27     14.33 o
  -1   2  17        2.32        4.25      3.29 o
   0   2  17      423.73      398.72     19.61 o
   1   2  17       65.47       55.84      1.59 o
   2   2  17      946.85     1025.96     43.90 o
   3   2  17     1408.33     1500.58     25.67 o
   4   2  17       99.84      108.56      2.93 o
   5   2  17        5.17        6.71      2.19 o
   6   2  17        8.16       12.28      2.48 o
   7   2  17        2.62        3.99      5.01 o
   8   2  17       29.20       31.58      7.72 o
  -8   3  17        0.00       -1.72      1.25 o
  -7   3  17      132.13      109.34      5.92 o
  -6   3  17        5.39        8.21      2.80 o
  -5   3  17       36.72       31.89      3.16 o
  -4   3  17       30.59       29.80      1.83 o
  -3   3  17      201.85      210.25      6.55 o
  -2   3  17       24.12       23.29      4.07 o
  -1   3  17      212.48      212.33      8.86 o
   0   3  17       54.74       50.17      1.78 o
   1   3  17      398.61      406.81     19.35 o
   2   3  17       16.72        9.99      0.92 o
   3   3  17      492.16      552.47     10.56 o
   4   3  17       11.42       18.83      6.94 o
   5   3  17        2.88        1.70      2.18 o
   6   3  17       31.87       31.70      3.40 o
   7   3  17       40.37       44.21     11.34 o
  -8   4  17       90.96      104.86     13.38 o
  -7   4  17       11.61       12.17      1.63 o
  -6   4  17       72.55       64.41      3.20 o
  -5   4  17        5.86        7.55      1.23 o
  -4   4  17       51.97       42.48      3.82 o
  -3   4  17       47.69       50.06      1.75 o
  -2   4  17      142.94      149.16      3.84 o
  -1   4  17       31.68       34.12      1.95 o
   0   4  17      307.33      358.65      8.52 o
   1   4  17      128.47      110.52      3.42 o
   2   4  17      670.11      640.76     17.09 o
   3   4  17      320.16      296.72      7.33 o
   4   4  17       35.17       47.78      2.08 o
   5   4  17       81.20       90.26      3.33 o
   6   4  17        0.29        1.72      3.11 o
   7   4  17       14.57        8.27      1.72 o
  -7   5  17        1.26        0.52      4.13 o
  -6   5  17       39.82       43.70      2.52 o
  -5   5  17        2.66       -1.65      1.10 o
  -4   5  17      164.21      175.24      5.63 o
  -3   5  17      115.98      123.21      3.33 o
  -2   5  17       44.05       52.02      2.40 o
  -1   5  17      120.40      125.86     13.25 o
   0   5  17       17.79       18.49      1.72 o
   1   5  17       84.58       85.80      3.47 o
   2   5  17       17.23       21.74      1.86 o
   3   5  17        4.79        8.27      1.44 o
   4   5  17       22.40       25.50      1.77 o
   5   5  17        0.80        0.63      1.56 o
   6   5  17       10.42       14.25      2.08 o
  -6   6  17       23.25       22.46      2.97 o
  -5   6  17       43.16       47.84      8.06 o
  -4   6  17        0.70        1.91      1.22 o
  -3   6  17       40.05       40.35      8.08 o
  -2   6  17       52.46       51.57      7.03 o
  -1   6  17        4.85        3.61      1.23 o
   0   6  17        5.05        2.97      1.25 o
   1   6  17       14.04       12.69      1.42 o
   2   6  17        6.55        4.67      1.08 o
   3   6  17        0.96        3.28      1.09 o
   4   6  17        0.11       -0.47      1.41 o
   5   6  17        2.52        6.06      1.72 o
  -4   7  17        0.94       -0.58      1.13 o
  -3   7  17        2.23        8.59      1.75 o
  -2   7  17       21.74       28.98      2.84 o
  -1   7  17       35.86       34.66      1.91 o
   0   7  17        7.98       11.56      1.28 o
   1   7  17       31.77       26.52      1.67 o
   2   7  17        0.15       -1.56      1.25 o
   3   7  17        7.61       11.06      1.58 o
  -1   8  17        1.19        0.63      1.23 o
   0   8  17        0.10        1.41      1.25 o
  -9   0  18      123.62      119.37      8.47 o
  -8   0  18        2.87        7.98      2.05 o
  -7   0  18        4.29        8.13      1.06 o
  -6   0  18      338.59      316.86      7.56 o
  -5   0  18      169.64      164.49      4.81 o
  -4   0  18     4790.91     4690.81    106.16 o
  -3   0  18     4268.09     4742.33    105.02 o
  -2   0  18       17.40       12.34      0.97 o
  -1   0  18      956.17      911.34     18.11 o
   0   0  18      230.31      181.92      5.73 o
   1   0  18       28.69       38.28      2.33 o
   3   0  18     2528.24     2956.82     55.74 o
   4   0  18      214.92      231.44      6.84 o
   5   0  18      105.82      121.01      5.22 o
   6   0  18       90.56       76.57      4.16 o
   7   0  18       40.26       44.72      5.69 o
   8   0  18        0.25       -3.91      3.11 o
  -9   1  18        2.79        3.61      1.85 o
  -7   1  18       90.94      102.02      5.64 o
  -6   1  18       14.23       14.73      3.98 o
  -5   1  18       25.74       17.82      2.21 o
  -4   1  18     1003.76     1008.98     13.11 o
  -3   1  18     1288.55     1342.04     62.07 o
  -2   1  18      359.84      359.09      8.73 o
  -1   1  18       61.31       62.14      2.98 o
   0   1  18       33.31       27.49      1.65 o
   1   1  18      156.03      143.60      9.88 o
   2   1  18       23.03       23.21      1.89 o
   3   1  18     2118.38     2118.24     83.48 o
   4   1  18     1063.12     1044.06     21.22 o
   5   1  18       66.05       69.97      6.38 o
   6   1  18       82.59       78.68      3.30 o
   7   1  18       11.31       11.98      2.31 o
   8   1  18       27.93       33.56      3.53 o
  -9   2  18       41.94       53.17      3.90 o
  -8   2  18        1.30       -1.30      5.61 o
  -7   2  18        6.25        8.03      3.76 o
  -6   2  18      142.95      125.94      3.64 o
  -5   2  18      202.68      181.35     10.14 o
  -4   2  18      514.96      513.45     17.57 o
  -3   2  18      270.24      290.56      6.84 o
  -2   2  18        1.14       -0.68      1.87 o
  -1   2  18      113.42      113.12      6.15 o
   0   2  18        2.52        3.02      0.43 o
   1   2  18      163.17      168.05      3.89 o
   2   2  18      415.12      409.25      9.12 o
   3   2  18      299.00      302.03     11.06 o
   4   2  18       45.79       44.31      2.40 o
   5   2  18       31.50       40.18      2.40 o
   6   2  18        1.05       -0.17      4.84 o
   7   2  18       52.05       48.63      7.36 o
  -8   3  18       36.30       42.36      2.34 o
  -7   3  18        8.50        7.15      1.41 o
  -6   3  18        1.48        4.65      4.46 o
  -5   3  18        2.14        2.80      0.95 o
  -4   3  18        6.16        3.25      1.48 o
  -3   3  18       70.01       60.71      5.17 o
  -2   3  18      118.00      131.81      4.87 o
  -1   3  18      216.76      230.67      4.75 o
   0   3  18        1.15        2.27      1.19 o
   1   3  18        2.81        2.26      0.76 o
   2   3  18        1.15        4.19      0.83 o
   3   3  18       28.61       24.09      5.37 o
   4   3  18        1.58        2.82      4.30 o
   5   3  18        0.14        5.87      1.24 o
   6   3  18       17.68       19.28      3.34 o
   7   3  18       18.09       11.05      2.17 o
  -8   4  18        0.99        3.62      1.95 o
  -7   4  18       16.76       13.53      2.65 o
  -6   4  18        0.48        6.48      1.59 o
  -5   4  18       42.56       31.66      8.52 o
  -4   4  18        9.40        8.99      2.73 o
  -3   4  18        0.05        0.92      0.90 o
  -2   4  18        2.69        0.69      2.88 o
  -1   4  18        9.50        6.85      1.10 o
   0   4  18        0.14       -0.63      0.92 o
   1   4  18        2.40        2.81      1.42 o
   2   4  18       99.86       97.77      3.45 o
   3   4  18       23.81       24.25      1.84 o
   4   4  18       23.84       22.80      1.91 o
   5   4  18        1.47        5.30      1.27 o
   6   4  18        2.95        4.36      1.72 o
   7   4  18       13.24       15.61      2.17 o
  -7   5  18       15.99       13.66      1.74 o
  -6   5  18       13.27        8.14      1.44 o
  -5   5  18        1.01       -0.76      0.94 o
  -4   5  18       26.35       25.63      2.16 o
  -3   5  18        4.29        3.91      2.12 o
  -2   5  18        9.92        6.91      2.43 o
  -1   5  18       13.30       19.58      1.77 o
   0   5  18       11.93        6.89      1.38 o
   1   5  18        3.64        6.25      1.25 o
   2   5  18        0.59        0.78      0.94 o
   3   5  18        4.80        6.89      1.38 o
   4   5  18        4.85        7.63      1.25 o
   5   5  18        7.89        1.11      1.89 o
   6   5  18       43.12       35.11      3.41 o
  -6   6  18       25.97       11.06      2.50 o
  -5   6  18       27.18       24.44      4.30 o
  -4   6  18        9.46        6.65      1.42 o
  -3   6  18        5.18        7.53      2.36 o
  -2   6  18        9.26        8.65      1.19 o
  -1   6  18        0.02        1.11      1.27 o
   0   6  18        0.81        1.56      1.09 o
   1   6  18        2.03        2.97      1.08 o
   2   6  18        0.52        3.61      1.09 o
   3   6  18        0.13       -1.23      1.39 o
   4   6  18       20.75       22.92      2.39 o
   5   6  18       13.34        3.91      2.17 o
  -4   7  18        2.84        5.68      6.56 o
  -3   7  18        0.14        1.57      2.02 o
  -2   7  18        0.04        4.78      3.52 o
  -1   7  18       12.93       12.69      1.42 o
   0   7  18       28.92       28.22      1.86 o
   1   7  18        0.82       -0.16      0.95 o
   2   7  18        3.33        2.97      1.08 o
   3   7  18        8.33       13.33      1.73 o
  -9   1  19        4.34        7.77      3.98 o
  -8   1  19       22.87       18.85      2.24 o
  -7   1  19        9.67       12.12      1.34 o
  -6   1  19       11.55       13.40      0.87 o
  -5   1  19      104.57       98.02      2.08 o
  -4   1  19      199.58      200.07      6.71 o
  -3   1  19     2466.46     2965.74     48.13 o
  -2   1  19        6.83        9.59      1.00 o
  -1   1  19      230.94      231.39      5.92 o
   0   1  19      182.47      190.52      9.64 o
   1   1  19        8.56        8.19      0.79 o
   2   1  19      187.93      190.39      6.52 o
   3   1  19       69.00       62.79      2.85 o
   4   1  19      420.94      409.00     21.97 o
   5   1  19       16.69       26.91      4.14 o
   6   1  19       37.89       43.06      2.02 o
   7   1  19        5.66        6.29      1.65 o
  -8   2  19        6.89        2.76      4.52 o
  -7   2  19      154.70      131.04      3.94 o
  -6   2  19       34.49       35.02      3.65 o
  -5   2  19       13.29       12.71      0.94 o
  -4   2  19      444.83      464.82     15.36 o
  -3   2  19      379.97      380.01      6.02 o
  -2   2  19       13.98       11.35      1.19 o
  -1   2  19      204.35      173.66      3.61 o
   0   2  19        0.12        2.87      2.03 o
   1   2  19      197.77      184.07     10.91 o
   2   2  19        2.28        1.86      0.72 o
   3   2  19        4.93        5.69      2.13 o
   4   2  19      138.06      131.36     11.36 o
   5   2  19       35.85       31.72      1.73 o
   6   2  19        8.75       12.13      1.66 o
   7   2  19       13.72       14.06      4.20 o
  -8   3  19       71.46       62.58     10.96 o
  -7   3  19       17.70        7.63      1.86 o
  -6   3  19      148.08      136.30     18.06 o
  -5   3  19       39.03       45.51      4.82 o
  -4   3  19      480.41      486.60     13.82 o
  -3   3  19      489.48      510.37     31.51 o
  -2   3  19      219.49      216.11     19.88 o
  -1   3  19        3.39        2.04      1.87 o
   0   3  19       87.58       80.88      4.13 o
   1   3  19        2.97        4.44      1.02 o
   2   3  19       85.00      104.82      3.58 o
   3   3  19      349.67      336.29      8.25 o
   4   3  19        9.16        6.89      1.58 o
   5   3  19        0.26       -1.66      1.11 o
   6   3  19        2.00        8.63      1.55 o
   7   3  19        6.47        5.17      1.70 o
  -7   4  19       45.08       49.84      8.14 o
  -6   4  19       39.21       36.20      6.66 o
  -5   4  19       20.45       26.78      1.83 o
  -4   4  19      100.27      113.69      6.48 o
  -3   4  19        7.32        6.90      5.16 o
  -2   4  19      176.11      146.73      4.55 o
  -1   4  19      106.98      124.60      4.19 o
   0   4  19       61.90       71.41      3.17 o
   1   4  19      152.73      149.76      4.59 o
   2   4  19        2.56       13.33      1.55 o
   3   4  19       96.34      104.30      3.83 o
   5   4  19        2.68        4.52      1.38 o
   6   4  19       37.96       40.80      3.67 o
  -7   5  19        7.80       11.22      1.72 o
  -6   5  19       11.81       11.47      1.65 o
  -5   5  19       79.21       96.02      4.83 o
  -4   5  19        0.36        1.36      1.07 o
  -3   5  19      159.71      173.77     13.27 o
  -2   5  19        0.44        3.06      2.81 o
  -1   5  19       36.14       27.56      2.23 o
   0   5  19       51.96       58.91      2.88 o
   1   5  19       24.66       22.69      2.50 o
   2   5  19       56.67       59.68      2.52 o
   3   5  19        4.53        4.20      1.08 o
   4   5  19        0.09       -1.56      1.25 o
   5   5  19       12.10       16.41      2.83 o
  -5   6  19        0.98        0.83      2.41 o
  -4   6  19        0.80       -0.18      1.28 o
  -3   6  19        3.39        1.82      3.82 o
  -2   6  19       14.00       14.70      3.27 o
  -1   6  19       39.40       39.38      2.20 o
   0   6  19        1.21        1.11      1.27 o
   1   6  19       14.29       21.86      1.75 o
   2   6  19       21.13       20.59      2.05 o
   3   6  19       44.17       38.13      2.63 o
   4   6  19        6.95        0.31      2.05 o
  -4   7  19        5.22        5.32      4.46 o
  -3   7  19        0.12        4.21      1.55 o
  -2   7  19        5.99        2.65      1.13 o
  -1   7  19        6.37        2.97      1.25 o
   0   7  19        3.04        2.97      1.25 o
   1   7  19        3.05        4.67      1.08 o
   2   7  19        0.24       -1.89      1.27 o
  -9   0  20        0.49       -3.05      2.03 o
  -8   0  20       52.71       50.07      5.31 o
  -7   0  20      415.01      437.35     12.03 o
  -6   0  20        2.84        3.28      0.95 o
  -5   0  20       12.61       19.58      1.44 o
  -4   0  20      184.95      179.23      4.69 o
  -3   0  20      240.89      217.20      4.80 o
  -2   0  20     1239.02     1185.15     23.24 o
  -1   0  20        7.44       16.09      2.00 o
   1   0  20      256.64      273.92      8.28 o
   2   0  20      401.78      427.99     12.41 o
   3   0  20      365.96      365.79     10.05 o
   4   0  20      166.40      183.62      6.09 o
   5   0  20      118.07      117.46      4.88 o
   6   0  20       29.05       26.39      2.44 o
   7   0  20       89.16       93.13      7.23 o
  -8   1  20        0.74       -1.96      1.63 o
  -7   1  20       17.82       13.53      3.82 o
  -6   1  20      133.09      124.19      2.96 o
  -5   1  20      298.02      297.26      6.03 o
  -4   1  20      262.55      255.36      7.18 o
  -3   1  20     2934.77     2955.06     94.00 o
  -2   1  20        9.19        5.00      0.77 o
  -1   1  20      801.49      821.17     55.08 o
   0   1  20       35.87       37.00      2.66 o
   1   1  20       25.89       21.40      1.31 o
   2   1  20        2.58        2.54      0.83 o
   3   1  20       21.04       21.27      1.59 o
   4   1  20        9.87        4.42      1.14 o
   5   1  20       16.67       17.51      2.28 o
   6   1  20       18.58       18.60      6.43 o
   7   1  20        5.30        8.65      2.09 o
  -8   2  20       58.84       63.70      8.48 o
  -7   2  20       18.28       20.72      6.46 o
  -6   2  20       10.43       15.64      1.64 o
  -5   2  20       82.35       87.41      8.53 o
  -4   2  20      155.14      155.32      7.21 o
  -3   2  20      815.65      782.83     11.61 o
  -2   2  20      319.50      288.82     13.19 o
  -1   2  20       53.72       50.47      3.29 o
   0   2  20       67.44       65.01      1.99 o
   1   2  20       68.42       57.27      2.77 o
   2   2  20        0.07        0.00      0.87 o
   3   2  20      427.52      425.94      8.39 o
   4   2  20      226.32      200.58      4.88 o
   5   2  20       30.78       25.95      1.61 o
   6   2  20        2.86        0.24      1.22 o
   7   2  20        1.96        1.54      5.09 o
  -8   3  20        0.46        5.34      1.86 o
  -7   3  20       10.04       12.67      1.56 o
  -6   3  20       11.19        8.14      2.98 o
  -5   3  20       66.32       78.92      4.84 o
  -4   3  20       38.43       47.24      4.09 o
  -3   3  20        1.55        3.29      2.65 o
  -2   3  20       47.06       42.01      1.60 o
  -1   3  20       38.15       33.30      2.77 o
   0   3  20       71.10       70.23      4.23 o
   1   3  20        0.02       -1.88      1.25 o
   2   3  20        1.01        0.31      1.25 o
   3   3  20      131.10      123.49      4.17 o
   4   3  20      157.40      198.82      7.05 o
   5   3  20        5.00        2.64      1.55 o
   6   3  20       10.16        0.31      1.25 o
   7   3  20        2.77        6.25      2.19 o
  -7   4  20        9.76        9.59      4.98 o
  -6   4  20       13.36        9.64      1.57 o
  -5   4  20        4.86        6.02      1.22 o
  -4   4  20       17.07       12.23      1.86 o
  -3   4  20      234.15      283.37     24.70 o
  -2   4  20      210.74      216.39      6.30 o
  -1   4  20        0.19        0.16      1.11 o
   0   4  20       14.76       17.22      1.77 o
   1   4  20        8.67       10.49      1.70 o
   2   4  20       23.75       23.28      2.17 o
   3   4  20       26.38       12.69      1.69 o
   4   4  20       20.91       22.44      2.38 o
   5   4  20       88.72       84.88      4.14 o
   6   4  20       14.15       17.33      2.81 o
  -6   5  20        3.28       -0.07      1.55 o
  -5   5  20        0.01       -1.08      2.26 o
  -4   5  20       28.59       34.84      3.47 o
  -3   5  20       26.66       29.47      2.07 o
  -2   5  20       72.80       64.11      2.69 o
  -1   5  20       20.16       22.80      2.03 o
   0   5  20        0.81        2.97      1.42 o
   1   5  20       31.04       43.07      3.28 o
   2   5  20       27.39       36.00      2.55 o
   3   5  20        4.85        0.00      1.56 o
   4   5  20        1.89       -0.31      1.09 o
   5   5  20        9.17        7.84      2.52 o
  -5   6  20        2.10       -0.89      1.57 o
  -4   6  20        7.51        2.39      4.23 o
  -3   6  20        6.38        5.06      1.20 o
  -2   6  20       19.93       22.94      1.74 o
  -1   6  20       58.70       66.63      2.86 o
   0   6  20      114.48      112.63      3.72 o
   1   6  20        0.58       -0.47      1.09 o
   2   6  20       99.09       85.10      3.92 o
   3   6  20       29.40       29.56      2.31 o
   4   6  20        0.23       -1.41      2.97 o
  -3   7  20        3.14       -1.75      1.46 o
  -2   7  20        1.73        5.00      1.23 o
  -1   7  20        7.95        7.50      1.44 o
   0   7  20        0.49       -0.31      0.94 o
   1   7  20       11.70        7.16      1.27 o
   2   7  20        8.51       17.95      1.91 o
  -8   1  21        2.19        0.63      3.04 o
  -7   1  21       22.95       17.71      1.77 o
  -6   1  21        1.52        2.07      0.97 o
  -5   1  21       12.22       10.18      0.98 o
  -4   1  21        2.41        5.14      2.26 o
  -3   1  21      796.12      796.70     11.47 o
  -2   1  21        2.58        3.36      3.59 o
  -1   1  21      269.96      274.46      5.71 o
   0   1  21       87.62       84.97      4.40 o
   1   1  21      181.91      171.00     11.65 o
   2   1  21        0.08       -0.37      0.78 o
   3   1  21      195.14      176.10      4.34 o
   4   1  21      169.79      149.69      3.99 o
   5   1  21       97.24       81.65      3.27 o
   6   1  21        1.82       -0.23      2.42 o
   7   1  21        9.60       10.57      2.50 o
  -8   2  21       38.83       43.76      3.25 o
  -7   2  21        2.82        2.02      1.80 o
  -6   2  21       42.12       41.13      5.61 o
  -5   2  21        0.01       -0.16      1.01 o
  -4   2  21       63.31       62.36      3.05 o
  -3   2  21        3.08        2.78      0.94 o
  -2   2  21        0.21       -0.02      2.41 o
  -1   2  21       37.75       29.01      6.81 o
   0   2  21       70.76       74.42      2.36 o
   1   2  21       13.50       18.81      2.52 o
   2   2  21      140.32      146.93      9.18 o
   3   2  21       14.53       14.71      1.63 o
   4   2  21      201.43      208.57     15.09 o
   5   2  21      121.50      157.20      6.27 o
   6   2  21        0.15        2.03      1.89 o
   7   2  21       22.18       17.64      2.63 o
  -8   3  21       12.74        9.84      1.53 o
  -7   3  21       89.58      101.81      7.38 o
  -6   3  21        0.39        3.25      1.72 o
  -5   3  21       17.43       20.08      2.01 o
  -4   3  21        0.03       -0.32      0.94 o
  -3   3  21        0.85        0.02      1.57 o
  -2   3  21      215.14      205.24     11.67 o
  -1   3  21        1.15        5.64      1.42 o
   0   3  21        0.63        1.72      1.70 o
   1   3  21      156.74      143.10      5.69 o
   2   3  21        7.85        7.63      1.73 o
   3   3  21      105.53      123.21      5.27 o
   4   3  21       59.41       62.61      3.77 o
   5   3  21      125.43      107.38      5.70 o
   6   3  21      182.50      192.53      8.67 o
  -7   4  21       19.06       22.79      5.09 o
  -6   4  21       38.48       46.24      7.50 o
  -5   4  21        0.38       -1.50      1.95 o
  -4   4  21       85.79       80.86      3.75 o
  -3   4  21      315.99      293.97      6.81 o
  -2   4  21      128.54      157.36     20.20 o
  -1   4  21      102.54      104.30      3.83 o
   0   4  21      337.31      309.78      7.92 o
   1   4  21        0.36       -2.13      1.42 o
   2   4  21      250.80      222.03      6.70 o
   3   4  21       73.51       80.79      3.38 o
   4   4  21        0.78        3.75      1.55 o
   5   4  21        8.96        8.63      1.69 o
   6   4  21        2.33        1.89      2.20 o
  -6   5  21        4.51        2.72      1.26 o
  -5   5  21        8.73       14.56      6.43 o
  -4   5  21       11.89        7.19      1.88 o
  -3   5  21        2.14        2.40      1.97 o
  -2   5  21       87.97       84.67     10.04 o
  -1   5  21      111.61      109.73      4.45 o
   0   5  21        6.79        9.38      1.69 o
   1   5  21       37.48       42.25      2.28 o
   2   5  21        2.34        2.17      1.88 o
   3   5  21      152.53      158.78      5.36 o
   4   5  21       10.78       11.99      1.56 o
   5   5  21        0.78       -2.33      1.72 o
  -5   6  21        8.13       11.87      2.22 o
  -4   6  21       21.74       17.53      1.98 o
  -3   6  21       23.16       25.15      3.41 o
  -2   6  21        3.90        0.26      1.12 o
  -1   6  21        8.75        8.41      1.38 o
   0   6  21        2.25       -0.31      1.42 o
   1   6  21        6.10        5.64      1.25 o
   2   6  21        1.87       -0.63      1.08 o
   3   6  21        3.74        4.36      1.25 o
  -2   7  21       11.07        4.36      2.03 o
  -1   7  21       26.21       15.80      1.69 o
   0   7  21        9.16       10.64      1.55 o
   1   7  21        2.40        3.42      1.25 o
  -8   0  22        0.26        7.36      2.52 o
  -7   0  22       33.73       35.41      4.61 o
  -6   0  22      230.24      237.56      6.94 o
  -5   0  22        8.89       10.81      1.06 o
  -4   0  22      232.37      206.65      4.67 o
  -3   0  22      120.49      121.84      3.31 o
  -2   0  22      402.06      366.27     10.53 o
  -1   0  22      384.93      340.88     10.16 o
   0   0  22       21.03       34.38      2.48 o
   1   0  22       70.58       99.51      4.48 o
   2   0  22        0.50       -1.11      1.11 o
   3   0  22      106.17      111.30      3.69 o
   4   0  22      802.59      725.67     19.53 o
   5   0  22       19.65       34.66      2.66 o
   6   0  22       34.59       38.13      3.39 o
   7   0  22       20.67       18.59      2.48 o
  -8   1  22       48.91       39.39      4.80 o
  -7   1  22       83.52       67.23      7.31 o
  -6   1  22       39.39       39.37      3.10 o
  -5   1  22      668.68      673.80     10.55 o
  -4   1  22       14.71       14.65      3.77 o
  -3   1  22      576.97      600.06     36.43 o
  -2   1  22       64.36       72.28      6.27 o
  -1   1  22      113.22      104.32      7.35 o
   0   1  22       36.96       33.04      2.80 o
   1   1  22       76.13       66.02      3.27 o
   2   1  22       26.98       21.97      2.88 o
   3   1  22       98.53       89.91      2.85 o
   4   1  22        1.32        0.18      2.50 o
   5   1  22      341.18      322.97      9.04 o
   6   1  22       50.60       61.12     12.54 o
   7   1  22       14.96       11.33      4.61 o
  -8   2  22        0.70       -0.61      1.06 o
  -7   2  22      222.82      207.61     14.57 o
  -6   2  22       46.71       57.87      9.48 o
  -5   2  22        8.52        5.67      0.92 o
  -4   2  22       59.40       76.79      3.28 o
  -3   2  22        1.08        2.41      0.72 o
  -2   2  22       90.35       85.35      3.24 o
  -1   2  22        3.74        5.58      1.09 o
   0   2  22      212.71      198.60      5.41 o
   1   2  22       28.34       15.70      1.57 o
   2   2  22        0.26        0.80      2.80 o
   3   2  22        3.51        4.15      2.40 o
   4   2  22        6.65       -0.16      1.27 o
   5   2  22       24.69       22.20      2.00 o
   6   2  22       30.16       30.25      3.16 o
  -7   3  22       38.65       46.43      6.47 o
  -6   3  22        0.29       -1.76      1.64 o
  -5   3  22      130.35      130.13      7.85 o
  -4   3  22        0.85        2.95      2.59 o
  -3   3  22      384.33      357.47     10.16 o
  -2   3  22      180.58      189.78      6.20 o
  -1   3  22        0.88        1.23      1.25 o
   0   3  22       10.62        5.00      1.56 o
   2   3  22       20.31       13.59      1.75 o
   3   3  22        0.01        0.16      1.27 o
   4   3  22       14.18       17.33      2.50 o
   5   3  22        5.10        1.72      1.70 o
   6   3  22        0.22        3.91      2.81 o
  -7   4  22        8.01       10.09      1.54 o
  -6   4  22        2.95        3.07      1.50 o
  -5   4  22       13.14        9.67      2.58 o
  -4   4  22       38.21       46.32      2.23 o
  -3   4  22        6.55        5.72      5.39 o
  -2   4  22       22.26       17.52      1.79 o
  -1   4  22       94.55       89.79      3.55 o
   0   4  22       22.48       22.44      2.38 o
   1   4  22        0.37        0.31      1.25 o
   2   4  22       21.24       17.84      1.69 o
   3   4  22       45.15       29.16      3.11 o
   4   4  22        0.04        4.84      2.03 o
   5   4  22       61.60       68.47      3.94 o
  -6   5  22        2.09        6.09      1.58 o
  -5   5  22       15.47       18.17      3.55 o
  -4   5  22       20.81       26.64      5.77 o
  -3   5  22        6.26        7.36      1.91 o
  -2   5  22       20.58       19.43      1.88 o
  -1   5  22      240.11      230.67      6.83 o
   0   5  22       68.25       58.52      3.06 o
   1   5  22        2.82        0.16      1.42 o
   2   5  22       53.84       44.89      3.02 o
   3   5  22      112.62      121.29      4.69 o
   4   5  22        2.86        3.75      1.11 o
  -4   6  22       53.38       51.10      2.94 o
  -3   6  22       57.90       60.60      4.21 o
  -2   6  22        5.75        4.67      1.25 o
  -1   6  22       17.68       20.03      2.02 o
   0   6  22        0.43        0.92      1.25 o
   1   6  22       38.74       37.67      2.45 o
   2   6  22       68.73       68.69      3.11 o
   3   6  22        3.84        6.06      1.23 o
  -8   1  23        3.11       -3.02      2.02 o
  -7   1  23       10.60       18.92      1.87 o
  -6   1  23       45.99       39.79      2.06 o
  -5   1  23       66.17       60.59      7.34 o
  -4   1  23       82.77      100.73      6.07 o
  -3   1  23       11.32       19.64      3.59 o
  -2   1  23       41.49       44.07      7.03 o
  -1   1  23      111.07      113.03      9.12 o
   0   1  23      178.11      149.11      8.09 o
   1   1  23        5.76        6.59      1.08 o
   2   1  23        4.60        6.55      2.68 o
   3   1  23        3.35        4.82      1.33 o
   4   1  23       45.64       45.89      3.84 o
   5   1  23       48.57       47.58      2.77 o
   6   1  23        3.38        0.27      3.05 o
  -7   2  23        6.66       10.15      1.46 o
  -6   2  23        1.27        0.55      0.77 o
  -5   2  23       11.16       12.55      1.59 o
  -4   2  23       39.75       34.17      5.68 o
  -3   2  23       58.09       62.95      1.89 o
  -2   2  23      275.66      318.58      7.59 o
  -1   2  23        0.87        4.69      1.87 o
   0   2  23      292.90      283.62      6.10 o
   1   2  23      102.71      101.96      7.97 o
   2   2  23      113.88      113.59     10.20 o
   3   2  23       69.97       64.00      4.00 o
   4   2  23       20.79       11.22      2.02 o
   5   2  23        6.16        9.69      1.88 o
   6   2  23       26.37       23.89      3.30 o
  -7   3  23       24.96       27.00      5.72 o
  -6   3  23       74.11       69.32      5.75 o
  -5   3  23        4.13        2.23      0.87 o
  -4   3  23       23.18       28.19      1.40 o
  -3   3  23      486.89      493.92     39.31 o
  -2   3  23       10.06        7.50      1.44 o
  -1   3  23      847.36      808.74     17.78 o
   0   3  23      143.60      130.82      4.28 o
   1   3  23       10.52        6.69      1.23 o
   2   3  23       58.74       80.55      3.59 o
   3   3  23        3.13        2.97      1.42 o
   4   3  23        3.35        4.36      1.72 o
   5   3  23       31.98       45.39      3.88 o
   6   3  23       93.75       81.46      5.64 o
  -6   4  23       13.04        7.81      3.37 o
  -5   4  23       56.20       56.35      2.76 o
  -4   4  23       23.27       23.06      8.66 o
  -3   4  23        7.36        7.83      2.51 o
  -2   4  23       39.02       40.96      2.72 o
  -1   4  23       11.86        8.27      1.88 o
   0   4  23       18.63       31.92      2.13 o
   1   4  23       13.70       16.41      1.92 o
   2   4  23        1.13        2.64      1.42 o
   3   4  23       39.96       36.61      2.72 o
   4   4  23        3.03        4.67      1.89 o
   5   4  23       40.52       22.69      3.09 o
  -5   5  23       24.88       23.55      3.06 o
  -4   5  23       11.05       11.04      1.74 o
  -3   5  23      148.30      157.96     13.96 o
  -2   5  23       71.29       57.38      3.22 o
  -1   5  23       27.40       19.69      2.33 o
   0   5  23       35.20       29.03      2.56 o
   1   5  23       27.95       27.83      2.38 o
   2   5  23        1.21        1.41      1.25 o
   3   5  23       10.50       11.56      1.88 o
   4   5  23        5.48        8.78      1.56 o
  -4   6  23        4.11       -0.27      1.41 o
  -3   6  23       17.00       19.57      1.84 o
  -2   6  23        8.21       10.49      1.70 o
  -1   6  23        0.17       -0.31      1.09 o
   0   6  23        3.94        0.00      1.56 o
   1   6  23        6.54       13.14      1.72 o
   2   6  23       34.34       32.21      2.13 o
  -7   0  24        4.37        2.03      2.34 o
  -6   0  24       80.49       84.88      3.45 o
  -5   0  24      276.66      269.39      7.39 o
  -4   0  24       68.82       75.69      3.27 o
  -3   0  24      206.77      180.25      6.38 o
  -2   0  24       74.03       74.40      3.67 o
  -1   0  24      157.74      131.68      4.59 o
   0   0  24      649.66      612.60     16.70 o
   1   0  24      135.77      133.70      5.20 o
   2   0  24      155.86      176.57      6.64 o
   3   0  24       54.30       66.22      2.84 o
   4   0  24       68.70       64.60      3.42 o
   5   0  24      176.02      179.90      7.72 o
   6   0  24        0.64       -0.47      1.41 o
  -7   1  24      203.60      234.12     33.47 o
  -6   1  24      155.86      164.00      6.14 o
  -5   1  24       16.16       14.24      1.06 o
  -4   1  24       54.42       44.26      5.22 o
  -3   1  24       30.94       31.35      2.73 o
  -2   1  24       97.80       99.80      2.70 o
  -1   1  24      375.78      344.94     23.39 o
   0   1  24      110.63      103.29      3.85 o
   1   1  24        3.36        8.31      1.50 o
   2   1  24       21.61       23.17      3.52 o
   3   1  24      126.34      126.92      6.84 o
   4   1  24       64.09       70.13      4.79 o
   5   1  24       23.41       26.41      2.28 o
   6   1  24       18.41       18.28      2.45 o
  -7   2  24       12.62       14.11      1.76 o
  -6   2  24        0.02        0.70      1.02 o
  -5   2  24      118.35      103.76      4.45 o
  -4   2  24       85.22      100.73      2.89 o
  -3   2  24       54.14       54.22      1.99 o
  -2   2  24       21.01       16.10      1.47 o
  -1   2  24       81.22       77.70      3.75 o
   0   2  24       10.02       13.30      2.78 o
   1   2  24        3.63        2.11      2.41 o
   2   2  24        4.72        3.28      1.34 o
   3   2  24        4.40        4.52      1.70 o
   4   2  24      201.21      204.50      7.86 o
   5   2  24       43.62       57.00      4.34 o
   6   2  24        1.31       12.69      2.50 o
  -7   3  24       14.99       13.69      6.34 o
  -6   3  24        9.10       12.90      1.55 o
  -5   3  24       15.74       22.90      3.51 o
  -4   3  24        3.61        0.57      2.41 o
  -3   3  24        0.03        4.20      1.23 o
  -2   3  24       79.97       82.13      3.63 o
  -1   3  24       17.97       17.64      2.20 o
   0   3  24        9.25       12.78      1.52 o
   1   3  24       22.83       19.69      1.89 o
   2   3  24        9.64        5.17      1.42 o
   3   3  24       41.32       23.16      2.77 o
   4   3  24       18.72       29.44      3.39 o
   5   3  24       70.39       72.25      4.89 o
  -6   4  24        1.41        1.23      1.56 o
  -5   4  24       12.15       19.69      2.22 o
  -4   4  24       14.47       19.80      4.54 o
  -3   4  24        6.18        6.54      5.09 o
  -2   4  24       25.55       28.49      2.53 o
  -1   4  24        8.69        4.67      1.56 o
   0   4  24       18.63       14.83      2.22 o
   1   4  24        0.23       -0.16      1.58 o
   2   4  24        8.35        2.17      1.41 o
   3   4  24       16.40       13.59      1.84 o
   4   4  24        9.63       16.20      2.61 o
  -5   5  24        0.38        0.85      1.27 o
  -4   5  24       34.72       28.06      4.20 o
  -3   5  24       20.84       16.12      6.23 o
  -2   5  24        0.03        1.56      1.56 o
  -1   5  24      100.80       97.27      4.94 o
   0   5  24        6.00        2.17      1.55 o
   1   5  24       33.68       52.75      4.00 o
   2   5  24        7.00        5.64      1.72 o
   3   5  24        0.30        0.92      1.70 o
  -3   6  24       26.21       29.27      2.79 o
  -2   6  24        6.40       15.31      2.05 o
  -1   6  24        4.47        2.81      1.25 o
   0   6  24       10.15        7.84      1.41 o
   1   6  24        5.49        8.13      1.42 o
  -7   1  25       54.85       62.21      3.41 o
  -6   1  25        4.27       14.71      5.55 o
  -5   1  25        1.21        2.32      2.80 o
  -4   1  25       22.61       10.71      1.22 o
  -3   1  25       20.41       19.14      1.18 o
  -2   1  25       93.86       87.31      8.91 o
  -1   1  25        3.24        6.57      2.10 o
   0   1  25        2.06        5.81      1.04 o
   1   1  25        2.09        3.63      3.21 o
   2   1  25       64.37       59.53      2.69 o
   3   1  25       10.90        8.66      5.26 o
   4   1  25        0.51       -1.04      0.93 o
   5   1  25        0.51        2.01      1.47 o
  -7   2  25      130.49      132.09     12.29 o
  -6   2  25      129.90      126.86      6.31 o
  -5   2  25        0.31        0.86      1.10 o
  -4   2  25       10.28       10.67      2.04 o
  -3   2  25       17.62       12.59      1.06 o
  -2   2  25        6.85        5.85      1.04 o
  -1   2  25      116.34      109.26      6.90 o
   0   2  25      161.13      142.31     10.31 o
   1   2  25        0.69       -1.42      0.95 o
   2   2  25       40.80       32.06      2.69 o
   3   2  25        3.00        4.84      2.20 o
   4   2  25       38.49       37.67      3.06 o
   5   2  25        1.47        3.61      1.56 o
  -6   3  25        4.03       -0.25      1.16 o
  -5   3  25       29.60       26.72      2.02 o
  -4   3  25        5.09        1.96      0.89 o
  -3   3  25        2.98        4.09      1.56 o
  -2   3  25        1.39        1.72      1.41 o
  -1   3  25       77.80       74.61      3.67 o
   0   3  25       21.02       30.94      2.36 o
   1   3  25       16.42       17.84      1.91 o
   2   3  25       15.98       10.81      1.89 o
   3   3  25       73.48       80.11      5.14 o
   4   3  25        0.83        2.17      1.70 o
   5   3  25       48.67       27.95      3.17 o
  -5   4  25       66.90       78.80      3.36 o
  -4   4  25        2.46        4.03      3.19 o
  -3   4  25        0.03       -0.51      0.94 o
  -2   4  25       15.10       15.80      1.89 o
  -1   4  25       42.30       38.44      2.64 o
   0   4  25       23.95       23.41      2.66 o
   1   4  25       46.60       50.41      3.19 o
   2   4  25        9.14        7.84      1.55 o
   3   4  25       96.74      101.51      5.55 o
   4   4  25       83.20       76.13      5.02 o
  -4   5  25        0.89        3.06      3.65 o
  -3   5  25       82.15       75.30      5.63 o
  -2   5  25        0.11        0.63      1.56 o
  -1   5  25       79.99       72.90      3.84 o
   0   5  25       32.17       33.64      2.61 o
   1   5  25        7.90       10.00      1.73 o
   2   5  25       16.23       16.61      2.23 o
   3   5  25       29.93       39.22      3.13 o
  -1   6  25        5.99        9.08      1.89 o
   0   6  25        0.30        1.89      1.41 o
  -7   0  26      282.82      291.14     17.49 o
  -6   0  26      499.48      510.80     20.34 o
  -5   0  26       54.02       55.69      3.55 o
  -4   0  26      418.36      474.18     13.61 o
  -3   0  26        0.20        3.11      1.55 o
  -2   0  26      199.22      189.07      7.22 o
  -1   0  26       34.38       26.91      2.47 o
   0   0  26        1.66        7.16      1.73 o
   1   0  26       34.57       26.39      2.70 o
   2   0  26        0.38       -0.31      1.25 o
   3   0  26       44.12       56.63      3.77 o
   4   0  26       15.42       14.72      2.78 o
   5   0  26       26.57       31.92      4.52 o
  -7   1  26        3.80       10.48      2.78 o
  -6   1  26       33.79       29.95      1.90 o
  -5   1  26       48.42       55.15      2.27 o
  -4   1  26        3.62        8.76      5.92 o
  -3   1  26       59.20       54.69      8.23 o
  -2   1  26       66.16       57.90      2.24 o
  -1   1  26      215.63      232.09      5.36 o
   0   1  26       21.85       17.04      2.32 o
   1   1  26       30.03       29.44      1.96 o
   2   1  26      106.50      115.08     11.48 o
   3   1  26        1.89        3.40      2.04 o
   4   1  26      109.26       95.61     11.18 o
   5   1  26       92.85       79.88      4.92 o
  -6   2  26       11.31       11.27      3.92 o
  -5   2  26        0.10        1.23      0.82 o
  -4   2  26        8.30        9.07      1.90 o
  -3   2  26       31.27       36.79      2.58 o
  -2   2  26        0.41        5.51      1.73 o
  -1   2  26       22.21       37.02      9.60 o
   0   2  26        1.89        5.40      0.98 o
   1   2  26       37.94       35.85      3.00 o
   2   2  26       18.90       22.33      2.59 o
   3   2  26      132.92      151.60      7.70 o
   4   2  26       41.47       32.06      3.25 o
   5   2  26       31.55       29.56      3.27 o
  -6   3  26       16.87       19.73      3.81 o
  -5   3  26       10.52       15.73      2.50 o
  -4   3  26       11.58        8.22      1.29 o
  -3   3  26       31.69       34.99      2.10 o
  -2   3  26       39.84       37.97      3.39 o
  -1   3  26       74.76       81.91      3.63 o
   0   3  26       22.74       17.95      2.02 o
   1   3  26       10.24       12.34      2.02 o
   2   3  26        4.94       11.39      2.36 o
   3   3  26        7.83       13.88      2.33 o
   4   3  26        2.46        6.89      2.69 o
  -5   4  26        8.24        6.60      2.12 o
  -4   4  26       14.94       12.60      2.73 o
  -3   4  26       33.20       32.40      2.36 o
  -2   4  26        2.76        3.75      1.89 o
  -1   4  26       28.55       43.24      3.61 o
   0   4  26       29.35       36.46      2.88 o
   1   4  26       10.05       11.91      1.89 o
   2   4  26       32.71       38.91      2.81 o
   3   4  26        0.08        1.72      2.20 o
  -3   5  26       20.37       11.56      2.38 o
  -2   5  26        8.81        5.94      1.89 o
  -1   5  26        3.24        4.36      1.72 o
   0   5  26        0.00        6.89      1.70 o
   1   5  26        8.92        7.98      1.55 o
   2   5  26        3.13        0.63      1.39 o
  -6   1  27        1.95        5.06      1.37 o
  -5   1  27        0.19       -0.99      1.20 o
  -4   1  27        8.17        9.23      1.59 o
  -3   1  27        3.97        4.73      3.84 o
  -2   1  27       16.96       21.49      1.42 o
  -1   1  27      136.80      168.02      5.80 o
   0   1  27       12.08       15.77      5.90 o
   1   1  27      119.54      102.66     12.97 o
   2   1  27        7.69        0.92      2.19 o
   3   1  27       19.30       20.24      2.02 o
   4   1  27       25.37       28.63      3.34 o
   5   1  27        2.09        2.97      3.28 o
  -6   2  27       10.44        5.27      1.41 o
  -5   2  27       38.82       49.29      2.41 o
  -4   2  27       22.62       24.87      4.79 o
  -3   2  27       48.73       52.95      5.00 o
  -2   2  27       63.74       59.04      2.30 o
  -1   2  27        9.06       12.59      1.54 o
   0   2  27       72.10       77.58      3.03 o
   1   2  27       11.78        8.41      2.83 o
   2   2  27       18.83       15.02      2.33 o
   3   2  27        0.10        1.72      1.70 o
   4   2  27        0.71        0.92      1.56 o
  -5   3  27        1.94       -0.47      1.09 o
  -4   3  27        0.17        0.38      2.33 o
  -3   3  27        0.04       -2.09      1.39 o
  -2   3  27       58.64       75.69      4.78 o
  -1   3  27      108.07      118.27      4.63 o
   0   3  27        8.37        9.84      1.56 o
   1   3  27       43.29       31.78      2.95 o
   2   3  27        4.33        3.42      1.84 o
   3   3  27       39.68       33.50      3.33 o
   4   3  27       61.28       60.07      4.06 o
  -4   4  27       19.79       21.67      4.35 o
  -3   4  27       62.85       62.82      3.56 o
  -2   4  27      119.14      123.77      5.28 o
  -1   4  27       26.07       39.22      2.97 o
   0   4  27      133.51      145.82      5.73 o
   1   4  27       32.12       40.49      3.34 o
   2   4  27       55.51       56.44      3.38 o
   3   4  27      139.13      120.18      6.86 o
  -2   5  27       16.02       21.97      3.17 o
  -1   5  27      189.98      247.69     10.63 o
   0   5  27        3.71        7.98      2.05 o
   1   5  27        6.05        1.89      1.58 o
  -6   0  28       15.39       19.25      2.52 o
  -5   0  28       37.35       34.08      2.77 o
  -4   0  28        8.96        2.97      1.72 o
  -3   0  28       36.49       46.58      3.58 o
  -2   0  28        8.51        5.00      2.02 o
  -1   0  28       60.63       64.60      3.81 o
   0   0  28      116.73      110.52      5.25 o
   1   0  28      104.31       83.27      4.56 o
   2   0  28      114.09      115.57      6.19 o
   3   0  28       28.18       23.77      3.78 o
   4   0  28      152.70      152.52     10.19 o
  -6   1  28        3.29        2.38      1.38 o
  -5   1  28        8.85       15.28      5.85 o
  -4   1  28        0.53        3.26      1.24 o
  -3   1  28       96.49       98.28      3.03 o
  -2   1  28        9.77        8.95      7.28 o
  -1   1  28        3.32        2.12      1.16 o
   0   1  28       53.35       42.86      4.08 o
   1   1  28       92.29       89.17      3.16 o
   2   1  28       10.58       11.00      1.61 o
   3   1  28      181.25      174.24      8.25 o
   4   1  28       58.66       81.46      7.00 o
  -5   2  28        0.29        4.32      2.02 o
  -4   2  28      136.19      138.35     14.02 o
  -3   2  28       15.65       15.46      1.39 o
  -2   2  28        4.94        8.03      3.97 o
  -1   2  28        0.22        0.29      1.66 o
   0   2  28       23.82       27.95      2.91 o
   1   2  28       22.89       20.47      2.48 o
   2   2  28       38.21       34.81      3.25 o
   3   2  28       51.57       51.49      4.31 o
   4   2  28        6.10       14.34      2.94 o
  -5   3  28        9.34        8.41      1.89 o
  -4   3  28       15.02       17.68      3.95 o
  -3   3  28        0.75       -1.89      1.41 o
  -2   3  28       15.75       18.49      2.05 o
  -1   3  28        0.28        0.16      1.73 o
   0   3  28        8.23       15.80      2.19 o
   1   3  28        4.49        9.08      1.89 o
   2   3  28       27.57       30.80      3.33 o
   3   3  28       43.39       56.44      4.13 o
  -4   4  28        6.54       12.81      3.84 o
  -3   4  28       13.73       20.47      2.16 o
  -2   4  28        0.13       -1.85      1.23 o
  -1   4  28        7.04        4.36      1.56 o
   0   4  28        0.17        1.11      1.58 o
   1   4  28        7.16        4.20      1.53 o
   2   4  28        2.01       -0.16      1.42 o
  -5   1  29       19.54       32.46      3.93 o
  -4   1  29        4.91        2.30      1.72 o
  -3   1  29       30.53       29.92      3.28 o
  -2   1  29       36.06       33.89      2.41 o
  -1   1  29        7.87       10.85      2.00 o
   0   1  29       63.99       63.06      2.87 o
   1   1  29        8.46       16.25      5.25 o
   2   1  29        8.28        0.31      1.73 o
   3   1  29        1.40        5.64      2.38 o
  -5   2  29        2.20       -0.92      1.25 o
  -4   2  29        6.40        9.49      2.45 o
  -3   2  29        0.50        6.87      1.68 o
  -2   2  29       32.99       33.62      2.30 o
  -1   2  29       28.38       30.73      8.98 o
   0   2  29        0.54       -0.31      2.20 o
   1   2  29       47.38       49.71      3.88 o
   2   2  29        0.32        9.38      3.75 o
   3   2  29      100.96      112.63      5.84 o
  -4   3  29        0.77        0.00      1.56 o
  -3   3  29       54.68       67.86      3.70 o
  -2   3  29       18.39       24.88      2.38 o
  -1   3  29       26.39       30.53      2.77 o
   0   3  29       15.29       11.56      2.05 o
   1   3  29        0.21        0.47      1.89 o
   2   3  29       10.85        9.22      2.50 o
  -2   4  29       20.09       15.61      2.67 o
  -1   4  29       52.26       45.39      4.20 o
   0   4  29        0.07        4.84      1.55 o
   1   4  29        5.71        2.33      2.02 o
  -5   0  30       51.62       49.53      3.88 o
  -4   0  30      109.03      124.34      6.13 o
  -3   0  30      261.33      317.30     12.47 o
  -2   0  30       83.25       89.30      5.44 o
  -1   0  30        9.74        3.42      1.72 o
   0   0  30      128.86      141.91      6.55 o
   1   0  30      114.18      109.99      5.50 o
   2   0  30       35.49       37.52      3.06 o
   3   0  30      454.80      496.76     23.95 o
  -5   1  30       20.34       16.21      4.41 o
  -4   1  30       13.79        5.47      5.40 o
  -3   1  30       25.16       20.35      1.86 o
  -2   1  30        2.93        2.91      2.59 o
  -1   1  30       56.60       51.87      5.20 o
   0   1  30        0.17        2.18      1.79 o
   1   1  30       32.45       32.02      3.59 o
   3   1  30       11.53       -1.89      2.52 o
  -4   2  30        2.04        4.23      2.49 o
  -3   2  30       14.48       18.49      1.95 o
  -2   2  30       52.75       58.58      3.59 o
  -1   2  30        2.86        1.47      1.49 o
   0   2  30       67.36       53.30      4.20 o
   1   2  30        3.33       12.34      2.64 o
   2   2  30       33.07       26.91      2.86 o
  -3   3  30        0.73        6.06      1.84 o
  -2   3  30        4.65        2.81      1.55 o
  -1   3  30        0.63        4.05      1.70 o
   0   3  30        4.72        8.13      2.06 o
   1   3  30       42.23       57.96      4.38 o
  -4   1  31        5.60        7.54      7.67 o
  -3   1  31        2.38        4.00      1.39 o
  -2   1  31        4.47        5.31      3.65 o
  -1   1  31        5.75       10.18      1.86 o
   0   1  31        0.03       -0.35      5.39 o
   1   1  31        5.29       11.94      7.88 o
   2   1  31        0.16       -3.23      2.16 o
  -3   2  31      120.00      143.31     18.18 o
  -2   2  31        8.08        9.15      1.52 o
  -1   2  31       57.10       57.27      6.45 o
   0   2  31       37.54       49.53      3.88 o
   1   2  31        4.75        7.98      3.89 o
  -1   3  31        7.69       10.49      2.02 o
  -3   0  32       56.96       63.60      4.39 o
  -2   0  32       94.55       85.10      5.30 o
  -1   0  32       79.09       82.82      4.78 o
   0   0  32        1.26        7.63      2.48 o
   1   0  32       61.12       64.00      6.00 o
  -3   1  32      154.24      170.74      8.53 o
  -2   1  32       22.06       25.07      6.14 o
  -1   1  32        6.52       13.68      2.11 o
   0   1  32       48.82       71.65      8.45 o
  -1   2  32       17.50       24.07     12.58 o
 
